# Supplementary material for: Patterns of richness, diversity and abundance of an odonate assemblage from a tropical dry forest in the Santiago Dominguillo Region, Oaxaca, México (Insecta: Odonata)
Source: Biodivers Data J. 2021 Apr 22;9:e60980. doi: 10.3897/BDJ.9.e60980 (PMC8084849; doi:10.3897/BDJ.9.e60980)
Supplement: Supplementary material 1 — Specimen Database [file bdj-09-e60980-s001.xlsx]

## Sheet: Dominguillo
occurrenceID	type	modified	language	rights	rightsHolder	accessRights	bibliographicCitation	institutionID	collectionID	datasetID	institutionCode	collectionCode	datasetName	ownerInstitutionCode	basisOfRecord	informationWithheld	dataGeneralizations	dynamicProperties	catalogNumber	occurrenceDetails	occurrenceRemarks	recordNumber	recordedBy	individualID	individualCount	sex	lifeStage	reproductiveCondition	behavior	establishmentMeans	occurrenceStatus	preparations	disposition	otherCatalogNumbers	previousIdentifications	associatedMedia	associatedReferences	associatedOccurrences	associatedSequences	associatedTaxa	eventID	samplingProtocol	samplingEffort	eventDate	eventTime	startDayOfYear	endDayOfYear	year	month
IBUNAM:CNIN:OD04596			es					20	71	IBUNAM:CNIN:OD	IBUNAM	CNIN	Colección Nacional de Insectos	UNAM	Especimen preservado				04596				E. González-Soriano		1	Macho						Sobre de celofán												20/08/1998				1998	08
IBUNAM:CNIN:OD04597			es					20	71	IBUNAM:CNIN:OD	IBUNAM	CNIN	Colección Nacional de Insectos	UNAM	Especimen preservado				04597				E. González-Soriano		1	Macho						Sobre de celofán												20/08/1998				1998	08
IBUNAM:CNIN:OD04598			es					20	71	IBUNAM:CNIN:OD	IBUNAM	CNIN	Colección Nacional de Insectos	UNAM	Especimen preservado				04598				E. González-Soriano		1	Macho						Sobre de celofán												23/03/1998				1998	03
IBUNAM:CNIN:OD04599			es					20	71	IBUNAM:CNIN:OD	IBUNAM	CNIN	Colección Nacional de Insectos	UNAM	Especimen preservado				04599				E. González-Soriano		1	Macho						Sobre de celofán												16/10/1998				1998	10
IBUNAM:CNIN:OD04600			es					20	71	IBUNAM:CNIN:OD	IBUNAM	CNIN	Colección Nacional de Insectos	UNAM	Especimen preservado				04600				E. González-Soriano		1	Macho						Sobre de celofán												16/10/1998				1998	10
IBUNAM:CNIN:OD04601			es					20	71	IBUNAM:CNIN:OD	IBUNAM	CNIN	Colección Nacional de Insectos	UNAM	Especimen preservado				04601				E. González-Soriano		1	Macho						Sobre de celofán												16/10/1998				1998	10
IBUNAM:CNIN:OD04560			es					20	71	IBUNAM:CNIN:OD	IBUNAM	CNIN	Colección Nacional de Insectos	UNAM	Especimen preservado				04560				E. González y A. Soria		1	Macho						Sobre de celofán												20/07/1998				1998	07
IBUNAM:CNIN:OD04561			es					20	71	IBUNAM:CNIN:OD	IBUNAM	CNIN	Colección Nacional de Insectos	UNAM	Especimen preservado				04561				E. González-Soriano		1	Macho						Sobre de celofán												24/11/1997				1997	11
IBUNAM:CNIN:OD04562			es					20	71	IBUNAM:CNIN:OD	IBUNAM	CNIN	Colección Nacional de Insectos	UNAM	Especimen preservado				04562				E. González-Soriano		1	Macho						Sobre de celofán												24/11/1997				1997	11
IBUNAM:CNIN:OD04563			es					20	71	IBUNAM:CNIN:OD	IBUNAM	CNIN	Colección Nacional de Insectos	UNAM	Especimen preservado				04563				E. González y N. Sandoval		1	Macho						Sobre de celofán												22/01/1998				1998	01
IBUNAM:CNIN:OD04564			es					20	71	IBUNAM:CNIN:OD	IBUNAM	CNIN	Colección Nacional de Insectos	UNAM	Especimen preservado				04564				E. González-Soriano		1	Macho						Sobre de celofán												26/01/1998				1998	01
IBUNAM:CNIN:OD04565			es					20	71	IBUNAM:CNIN:OD	IBUNAM	CNIN	Colección Nacional de Insectos	UNAM	Especimen preservado				04565				E. González-Soriano		1	Macho						Sobre de celofán												23/07/1998				1998	07
IBUNAM:CNIN:OD04566			es					20	71	IBUNAM:CNIN:OD	IBUNAM	CNIN	Colección Nacional de Insectos	UNAM	Especimen preservado				04566				E. González y N. Sandoval		1	Macho						Sobre de celofán												21/05/1998				1998	05
IBUNAM:CNIN:OD04567			es					20	71	IBUNAM:CNIN:OD	IBUNAM	CNIN	Colección Nacional de Insectos	UNAM	Especimen preservado				04567				E. González y A. Morales		1	Macho						Sobre de celofán												19/06/1998				1998	06
IBUNAM:CNIN:OD04568			es					20	71	IBUNAM:CNIN:OD	IBUNAM	CNIN	Colección Nacional de Insectos	UNAM	Especimen preservado				04568				E. González-Soriano		1	Macho						Sobre de celofán												24/11/1997				1997	11
IBUNAM:CNIN:OD04569			es					20	71	IBUNAM:CNIN:OD	IBUNAM	CNIN	Colección Nacional de Insectos	UNAM	Especimen preservado				04569				E. González y N. Sandoval		1	Macho						Sobre de celofán												22/01/1998				1998	01
IBUNAM:CNIN:OD04570			es					20	71	IBUNAM:CNIN:OD	IBUNAM	CNIN	Colección Nacional de Insectos	UNAM	Especimen preservado				04570				E. González y N. Sandoval		1	Macho						Sobre de celofán												21/05/1998				1998	05
IBUNAM:CNIN:OD04571			es					20	71	IBUNAM:CNIN:OD	IBUNAM	CNIN	Colección Nacional de Insectos	UNAM	Especimen preservado				04571				E. González-Soriano		1	Macho						Sobre de celofán												23/11/1997				1997	11
IBUNAM:CNIN:OD04572			es					20	71	IBUNAM:CNIN:OD	IBUNAM	CNIN	Colección Nacional de Insectos	UNAM	Especimen preservado				04572				E. González-Soriano		1	Macho						Sobre de celofán												22/09/1998				1998	09
IBUNAM:CNIN:OD04573			es					20	71	IBUNAM:CNIN:OD	IBUNAM	CNIN	Colección Nacional de Insectos	UNAM	Especimen preservado				04573				E. González-Soriano		1	Macho						Sobre de celofán												20/08/1998				1998	08
IBUNAM:CNIN:OD04574			es					20	71	IBUNAM:CNIN:OD	IBUNAM	CNIN	Colección Nacional de Insectos	UNAM	Especimen preservado				04574				E. González-Soriano		1	Macho						Sobre de celofán												16/10/1998				1998	10
IBUNAM:CNIN:OD04575			es					20	71	IBUNAM:CNIN:OD	IBUNAM	CNIN	Colección Nacional de Insectos	UNAM	Especimen preservado				04575				E. González-Soriano		1	Macho						Sobre de celofán												22/09/1998				1998	09
IBUNAM:CNIN:OD04576			es					20	71	IBUNAM:CNIN:OD	IBUNAM	CNIN	Colección Nacional de Insectos	UNAM	Especimen preservado				04576				E. González-Soriano		1	Macho						Sobre de celofán												22/09/1998				1998	09
IBUNAM:CNIN:OD04577			es					20	71	IBUNAM:CNIN:OD	IBUNAM	CNIN	Colección Nacional de Insectos	UNAM	Especimen preservado				04577				E. González-Soriano		1	Hembra						Sobre de celofán												24/03/1998				1998	03
IBUNAM:CNIN:OD04578			es					20	71	IBUNAM:CNIN:OD	IBUNAM	CNIN	Colección Nacional de Insectos	UNAM	Especimen preservado				04578				E. González-Soriano		1	Macho						Sobre de celofán												24/11/1997				1997	11
IBUNAM:CNIN:OD04579			es					20	71	IBUNAM:CNIN:OD	IBUNAM	CNIN	Colección Nacional de Insectos	UNAM	Especimen preservado				04579				E. González-Soriano		1	Macho						Sobre de celofán												20/08/1998				1998	08
IBUNAM:CNIN:OD04580			es					20	71	IBUNAM:CNIN:OD	IBUNAM	CNIN	Colección Nacional de Insectos	UNAM	Especimen preservado				04580				E. González-Soriano		1	Macho						Sobre de celofán												20/08/1998				1998	08
IBUNAM:CNIN:OD04581			es					20	71	IBUNAM:CNIN:OD	IBUNAM	CNIN	Colección Nacional de Insectos	UNAM	Especimen preservado				04581				E. González-Soriano		1	Macho						Sobre de celofán												22/09/1998				1998	09
IBUNAM:CNIN:OD04582			es					20	71	IBUNAM:CNIN:OD	IBUNAM	CNIN	Colección Nacional de Insectos	UNAM	Especimen preservado				04582				E. González-Soriano		1	Macho						Sobre de celofán												20/08/1998				1998	08
IBUNAM:CNIN:OD04583			es					20	71	IBUNAM:CNIN:OD	IBUNAM	CNIN	Colección Nacional de Insectos	UNAM	Especimen preservado				04583				E. González-Soriano		1	Macho						Sobre de celofán												20/08/1998				1998	08
IBUNAM:CNIN:OD04584			es					20	71	IBUNAM:CNIN:OD	IBUNAM	CNIN	Colección Nacional de Insectos	UNAM	Especimen preservado				04584				E. González-Soriano		1	Macho						Sobre de celofán												23/11/1997				1997	11
IBUNAM:CNIN:OD04585			es					20	71	IBUNAM:CNIN:OD	IBUNAM	CNIN	Colección Nacional de Insectos	UNAM	Especimen preservado				04585				E. González-Soriano		1	Macho						Sobre de celofán												20/08/1998				1998	08
IBUNAM:CNIN:OD04586			es					20	71	IBUNAM:CNIN:OD	IBUNAM	CNIN	Colección Nacional de Insectos	UNAM	Especimen preservado				04586				N. Sandoval y A. Morales		1	Macho						Sobre de celofán												23/07/1998				1998	07
IBUNAM:CNIN:OD04587			es					20	71	IBUNAM:CNIN:OD	IBUNAM	CNIN	Colección Nacional de Insectos	UNAM	Especimen preservado				04587				E. González y A. Soria		1	Macho						Sobre de celofán												20/07/1998				1998	07
IBUNAM:CNIN:OD04588			es					20	71	IBUNAM:CNIN:OD	IBUNAM	CNIN	Colección Nacional de Insectos	UNAM	Especimen preservado				04588				E. González-Soriano		1	Macho						Sobre de celofán												19/07/1998				1998	07
IBUNAM:CNIN:OD04589			es					20	71	IBUNAM:CNIN:OD	IBUNAM	CNIN	Colección Nacional de Insectos	UNAM	Especimen preservado				04589				E. González-Soriano		1	Macho						Sobre de celofán												19/07/1998				1998	07
IBUNAM:CNIN:OD04590			es					20	71	IBUNAM:CNIN:OD	IBUNAM	CNIN	Colección Nacional de Insectos	UNAM	Especimen preservado				04590				E. González y A. Soria		1	Macho						Sobre de celofán												20/07/1998				1998	07
IBUNAM:CNIN:OD04591			es					20	71	IBUNAM:CNIN:OD	IBUNAM	CNIN	Colección Nacional de Insectos	UNAM	Especimen preservado				04591				E. González-Soriano		1	Macho						Sobre de celofán												19/07/1998				1998	07
IBUNAM:CNIN:OD04592			es					20	71	IBUNAM:CNIN:OD	IBUNAM	CNIN	Colección Nacional de Insectos	UNAM	Especimen preservado				04592				E. González y A. Soria		1	Macho						Sobre de celofán												20/07/1998				1998	07
IBUNAM:CNIN:OD04593			es					20	71	IBUNAM:CNIN:OD	IBUNAM	CNIN	Colección Nacional de Insectos	UNAM	Especimen preservado				04593				E. González-Soriano		1	Macho						Sobre de celofán												20/08/1998				1998	08
IBUNAM:CNIN:OD04594			es					20	71	IBUNAM:CNIN:OD	IBUNAM	CNIN	Colección Nacional de Insectos	UNAM	Especimen preservado				04594				E. González-Soriano		1	Macho						Sobre de celofán												19/07/1998				1998	07
IBUNAM:CNIN:OD04595			es					20	71	IBUNAM:CNIN:OD	IBUNAM	CNIN	Colección Nacional de Insectos	UNAM	Especimen preservado				04595				E. González-Soriano		1	Macho						Sobre de celofán												19/07/1998				1998	07
IBUNAM:CNIN:OD04602			es					20	71	IBUNAM:CNIN:OD	IBUNAM	CNIN	Colección Nacional de Insectos	UNAM	Especimen preservado				04602				E. González-Soriano		1	Hembra						Sobre de celofán												16/10/1998				1998	10
IBUNAM:CNIN:OD04603			es					20	71	IBUNAM:CNIN:OD	IBUNAM	CNIN	Colección Nacional de Insectos	UNAM	Especimen preservado				04603				E. González-Soriano		1	Macho						Sobre de celofán												16/10/1998				1998	10
IBUNAM:CNIN:OD04604			es					20	71	IBUNAM:CNIN:OD	IBUNAM	CNIN	Colección Nacional de Insectos	UNAM	Especimen preservado				04604				E. González-Soriano		1	Macho						Sobre de celofán												16/10/1998				1998	10
IBUNAM:CNIN:OD04605			es					20	71	IBUNAM:CNIN:OD	IBUNAM	CNIN	Colección Nacional de Insectos	UNAM	Especimen preservado				04605				E. González-Soriano		1	Macho						Sobre de celofán												16/10/1998				1998	10
IBUNAM:CNIN:OD04606			es					20	71	IBUNAM:CNIN:OD	IBUNAM	CNIN	Colección Nacional de Insectos	UNAM	Especimen preservado				04606				E. González-Soriano		1	Macho						Sobre de celofán												22/09/1998				1998	09
IBUNAM:CNIN:OD04607			es					20	71	IBUNAM:CNIN:OD	IBUNAM	CNIN	Colección Nacional de Insectos	UNAM	Especimen preservado				04607				E. González-Soriano		1	Macho						Sobre de celofán												22/09/1998				1998	09
IBUNAM:CNIN:OD04608			es					20	71	IBUNAM:CNIN:OD	IBUNAM	CNIN	Colección Nacional de Insectos	UNAM	Especimen preservado				04608				E. González-Soriano		1	Hembra						Sobre de celofán												22/09/1998				1998	09
IBUNAM:CNIN:OD04609			es					20	71	IBUNAM:CNIN:OD	IBUNAM	CNIN	Colección Nacional de Insectos	UNAM	Especimen preservado				04609				E. González-Soriano		1	Macho						Sobre de celofán												22/09/1998				1998	09
IBUNAM:CNIN:OD04610			es					20	71	IBUNAM:CNIN:OD	IBUNAM	CNIN	Colección Nacional de Insectos	UNAM	Especimen preservado				04610				E. González-Soriano		1	Macho						Sobre de celofán												22/09/1998				1998	09
IBUNAM:CNIN:OD04611			es					20	71	IBUNAM:CNIN:OD	IBUNAM	CNIN	Colección Nacional de Insectos	UNAM	Especimen preservado				04611				E. González-Soriano		1	Macho						Sobre de celofán												22/09/1998				1998	09
IBUNAM:CNIN:OD04612			es					20	71	IBUNAM:CNIN:OD	IBUNAM	CNIN	Colección Nacional de Insectos	UNAM	Especimen preservado				04612				E. González-Soriano		1	Hembra						Sobre de celofán												21/09/1998				1998	09
IBUNAM:CNIN:OD04613			es					20	71	IBUNAM:CNIN:OD	IBUNAM	CNIN	Colección Nacional de Insectos	UNAM	Especimen preservado				04613				E. González-Soriano		1	Hembra						Sobre de celofán												21/09/1998				1998	09
IBUNAM:CNIN:OD04614			es					20	71	IBUNAM:CNIN:OD	IBUNAM	CNIN	Colección Nacional de Insectos	UNAM	Especimen preservado				04614				E. González-Soriano		1	Macho						Sobre de celofán												24/11/1997				1997	11
IBUNAM:CNIN:OD04615			es					20	71	IBUNAM:CNIN:OD	IBUNAM	CNIN	Colección Nacional de Insectos	UNAM	Especimen preservado				04615				E. González-Soriano		1	Hembra						Sobre de celofán												20/08/1998				1998	08
IBUNAM:CNIN:OD04616			es					20	71	IBUNAM:CNIN:OD	IBUNAM	CNIN	Colección Nacional de Insectos	UNAM	Especimen preservado				04616				E. González-Soriano		1	Macho						Sobre de celofán												20/08/1998				1998	08
IBUNAM:CNIN:OD04617			es					20	71	IBUNAM:CNIN:OD	IBUNAM	CNIN	Colección Nacional de Insectos	UNAM	Especimen preservado				04617				E. González-Soriano		1	Macho						Sobre de celofán												21/08/1998				1998	08
IBUNAM:CNIN:OD04618			es					20	71	IBUNAM:CNIN:OD	IBUNAM	CNIN	Colección Nacional de Insectos	UNAM	Especimen preservado				04618				E. González-Soriano		1	Hembra						Sobre de celofán												21/08/1998				1998	08
IBUNAM:CNIN:OD04619			es					20	71	IBUNAM:CNIN:OD	IBUNAM	CNIN	Colección Nacional de Insectos	UNAM	Especimen preservado				04619				E. González-Soriano		1	Macho						Sobre de celofán												21/08/1998				1998	08
IBUNAM:CNIN:OD04620			es					20	71	IBUNAM:CNIN:OD	IBUNAM	CNIN	Colección Nacional de Insectos	UNAM	Especimen preservado				04620				E. González-Soriano		1	Hembra						Sobre de celofán												20/08/1998				1998	08
IBUNAM:CNIN:OD04621			es					20	71	IBUNAM:CNIN:OD	IBUNAM	CNIN	Colección Nacional de Insectos	UNAM	Especimen preservado				04621				E. González-Soriano		1	Macho						Sobre de celofán												23/11/1997				1997	11
IBUNAM:CNIN:OD04622			es					20	71	IBUNAM:CNIN:OD	IBUNAM	CNIN	Colección Nacional de Insectos	UNAM	Especimen preservado				04622				E. González-Soriano		1	Macho						Sobre de celofán												23/11/1997				1997	11
IBUNAM:CNIN:OD04623			es					20	71	IBUNAM:CNIN:OD	IBUNAM	CNIN	Colección Nacional de Insectos	UNAM	Especimen preservado				04623				E. González-Soriano		1	Macho						Sobre de celofán												23/11/1997				1997	11
IBUNAM:CNIN:OD04624			es					20	71	IBUNAM:CNIN:OD	IBUNAM	CNIN	Colección Nacional de Insectos	UNAM	Especimen preservado				04624				E. González-Soriano		1	Macho						Sobre de celofán												23/11/1997				1997	11
IBUNAM:CNIN:OD04625			es					20	71	IBUNAM:CNIN:OD	IBUNAM	CNIN	Colección Nacional de Insectos	UNAM	Especimen preservado				04625				E. González-Soriano		1	Macho						Sobre de celofán												21/08/1998				1998	08
IBUNAM:CNIN:OD04626			es					20	71	IBUNAM:CNIN:OD	IBUNAM	CNIN	Colección Nacional de Insectos	UNAM	Especimen preservado				04626				E. González-Soriano		1	Macho						Sobre de celofán												20/08/1998				1998	08
IBUNAM:CNIN:OD04627			es					20	71	IBUNAM:CNIN:OD	IBUNAM	CNIN	Colección Nacional de Insectos	UNAM	Especimen preservado				04627				E. González-Soriano		1	Macho						Sobre de celofán												20/08/1998				1998	08
IBUNAM:CNIN:OD04628			es					20	71	IBUNAM:CNIN:OD	IBUNAM	CNIN	Colección Nacional de Insectos	UNAM	Especimen preservado				04628				E. González y A. Soria		1	Hembra						Sobre de celofán												20/07/1998				1998	07
IBUNAM:CNIN:OD04629			es					20	71	IBUNAM:CNIN:OD	IBUNAM	CNIN	Colección Nacional de Insectos	UNAM	Especimen preservado				04629				E. González-Soriano		1	Macho						Sobre de celofán												19/07/1998				1998	07
IBUNAM:CNIN:OD04630			es					20	71	IBUNAM:CNIN:OD	IBUNAM	CNIN	Colección Nacional de Insectos	UNAM	Especimen preservado				04630				E. González-Soriano		1	Macho						Sobre de celofán												21/08/1998				1998	08
IBUNAM:CNIN:OD04631			es					20	71	IBUNAM:CNIN:OD	IBUNAM	CNIN	Colección Nacional de Insectos	UNAM	Especimen preservado				04631				E. González-Soriano		1	Hembra						Sobre de celofán												20/08/1998				1998	08
IBUNAM:CNIN:OD04632			es					20	71	IBUNAM:CNIN:OD	IBUNAM	CNIN	Colección Nacional de Insectos	UNAM	Especimen preservado				04632				E. González-Soriano		1	Macho						Sobre de celofán												19/07/1998				1998	07
IBUNAM:CNIN:OD04633			es					20	71	IBUNAM:CNIN:OD	IBUNAM	CNIN	Colección Nacional de Insectos	UNAM	Especimen preservado				04633				E. González-Soriano		1	Macho						Sobre de celofán												19/07/1998				1998	07
IBUNAM:CNIN:OD04634			es					20	71	IBUNAM:CNIN:OD	IBUNAM	CNIN	Colección Nacional de Insectos	UNAM	Especimen preservado				04634				E. González-Soriano		1	Macho						Sobre de celofán												19/07/1998				1998	07
IBUNAM:CNIN:OD04635			es					20	71	IBUNAM:CNIN:OD	IBUNAM	CNIN	Colección Nacional de Insectos	UNAM	Especimen preservado				04635				A. Morales		1	Hembra						Sobre de celofán												19/07/1998				1998	07
IBUNAM:CNIN:OD04636			es					20	71	IBUNAM:CNIN:OD	IBUNAM	CNIN	Colección Nacional de Insectos	UNAM	Especimen preservado				04636				A. Morales		1	Macho						Sobre de celofán												19/07/1998				1998	07
IBUNAM:CNIN:OD04637			es					20	71	IBUNAM:CNIN:OD	IBUNAM	CNIN	Colección Nacional de Insectos	UNAM	Especimen preservado				04637				A. Morales		1	Macho						Sobre de celofán												19/07/1998				1998	07
IBUNAM:CNIN:OD04638			es					20	71	IBUNAM:CNIN:OD	IBUNAM	CNIN	Colección Nacional de Insectos	UNAM	Especimen preservado				04638				E. González-Soriano		1	Macho						Sobre de celofán												23/06/1998				1998	06
IBUNAM:CNIN:OD04639			es					20	71	IBUNAM:CNIN:OD	IBUNAM	CNIN	Colección Nacional de Insectos	UNAM	Especimen preservado				04639				E. González-Soriano		1	Macho						Sobre de celofán												20/06/1998				1998	06
IBUNAM:CNIN:OD04640			es					20	71	IBUNAM:CNIN:OD	IBUNAM	CNIN	Colección Nacional de Insectos	UNAM	Especimen preservado				04640				E. González y A. Morales		1	Macho						Sobre de celofán												19/06/1998				1998	06
IBUNAM:CNIN:OD04641			es					20	71	IBUNAM:CNIN:OD	IBUNAM	CNIN	Colección Nacional de Insectos	UNAM	Especimen preservado				04641				E. González y A. Morales		1	Hembra						Sobre de celofán												19/06/1998				1998	06
IBUNAM:CNIN:OD04642			es					20	71	IBUNAM:CNIN:OD	IBUNAM	CNIN	Colección Nacional de Insectos	UNAM	Especimen preservado				04642				E. González-Soriano		1	Macho						Sobre de celofán												21/09/1998				1998	09
IBUNAM:CNIN:OD04643			es					20	71	IBUNAM:CNIN:OD	IBUNAM	CNIN	Colección Nacional de Insectos	UNAM	Especimen preservado				04643				E. González y A. Morales		1	Macho						Sobre de celofán												19/06/1998				1998	06
IBUNAM:CNIN:OD04644			es					20	71	IBUNAM:CNIN:OD	IBUNAM	CNIN	Colección Nacional de Insectos	UNAM	Especimen preservado				04644				E. González y A. Morales		1	Macho						Sobre de celofán												19/06/1998				1998	06
IBUNAM:CNIN:OD04645			es					20	71	IBUNAM:CNIN:OD	IBUNAM	CNIN	Colección Nacional de Insectos	UNAM	Especimen preservado				04645				E. González-Soriano		1	Macho						Sobre de celofán												21/04/1998				1998	04
IBUNAM:CNIN:OD04646			es					20	71	IBUNAM:CNIN:OD	IBUNAM	CNIN	Colección Nacional de Insectos	UNAM	Especimen preservado				04646				E. González-Soriano		1	Macho						Sobre de celofán												17/10/1998				1998	10
IBUNAM:CNIN:OD04647			es					20	71	IBUNAM:CNIN:OD	IBUNAM	CNIN	Colección Nacional de Insectos	UNAM	Especimen preservado				04647				E. González-Soriano		1	Macho						Sobre de celofán												16/10/1998				1998	10
IBUNAM:CNIN:OD04648			es					20	71	IBUNAM:CNIN:OD	IBUNAM	CNIN	Colección Nacional de Insectos	UNAM	Especimen preservado				04648				E. González-Soriano		1	Macho						Sobre de celofán												16/10/1998				1998	10
IBUNAM:CNIN:OD04649			es					20	71	IBUNAM:CNIN:OD	IBUNAM	CNIN	Colección Nacional de Insectos	UNAM	Especimen preservado				04649				E. González-Soriano		1	Macho						Sobre de celofán												21/09/1998				1998	09
IBUNAM:CNIN:OD04650			es					20	71	IBUNAM:CNIN:OD	IBUNAM	CNIN	Colección Nacional de Insectos	UNAM	Especimen preservado				04650				E. González-Soriano		1	Hembra						Sobre de celofán												20/08/1998				1998	08
IBUNAM:CNIN:OD04651			es					20	71	IBUNAM:CNIN:OD	IBUNAM	CNIN	Colección Nacional de Insectos	UNAM	Especimen preservado				04651				E. González-Soriano		1	Macho						Sobre de celofán												21/08/1998				1998	08
IBUNAM:CNIN:OD04652			es					20	71	IBUNAM:CNIN:OD	IBUNAM	CNIN	Colección Nacional de Insectos	UNAM	Especimen preservado				04652				E. González-Soriano		1	Macho						Sobre de celofán												21/08/1998				1998	08
IBUNAM:CNIN:OD04653			es					20	71	IBUNAM:CNIN:OD	IBUNAM	CNIN	Colección Nacional de Insectos	UNAM	Especimen preservado				04653				E. González-Soriano		1	Macho						Sobre de celofán												20/08/1998				1998	08
IBUNAM:CNIN:OD04654			es					20	71	IBUNAM:CNIN:OD	IBUNAM	CNIN	Colección Nacional de Insectos	UNAM	Especimen preservado				04654				E. González-Soriano		1	Macho						Sobre de celofán												20/08/1998				1998	08
IBUNAM:CNIN:OD04655			es					20	71	IBUNAM:CNIN:OD	IBUNAM	CNIN	Colección Nacional de Insectos	UNAM	Especimen preservado				04655				E. González-Soriano		1	Macho						Sobre de celofán												23/11/1997				1997	11
IBUNAM:CNIN:OD04656			es					20	71	IBUNAM:CNIN:OD	IBUNAM	CNIN	Colección Nacional de Insectos	UNAM	Especimen preservado				04656				E. González y A. Soria		1	Mancho						Sobre de celofán												20/07/1998				1998	07
IBUNAM:CNIN:OD04657			es					20	71	IBUNAM:CNIN:OD	IBUNAM	CNIN	Colección Nacional de Insectos	UNAM	Especimen preservado				04657				E. González y A. Soria		1	Hembra						Sobre de celofán												20/07/1998				1998	07
IBUNAM:CNIN:OD04658			es					20	71	IBUNAM:CNIN:OD	IBUNAM	CNIN	Colección Nacional de Insectos	UNAM	Especimen preservado				04658				N. Sandoval y A. Morales		1	Macho						Sobre de celofán												23/07/1998				1998	07
IBUNAM:CNIN:OD04659			es					20	71	IBUNAM:CNIN:OD	IBUNAM	CNIN	Colección Nacional de Insectos	UNAM	Especimen preservado				04659				N. Sandoval y A. Morales		1	Macho						Sobre de celofán												23/07/1998				1998	07
IBUNAM:CNIN:OD04660			es					20	71	IBUNAM:CNIN:OD	IBUNAM	CNIN	Colección Nacional de Insectos	UNAM	Especimen preservado				04660				A. Morales		1	Macho						Sobre de celofán												19/07/1998				1998	07
IBUNAM:CNIN:OD04661			es					20	71	IBUNAM:CNIN:OD	IBUNAM	CNIN	Colección Nacional de Insectos	UNAM	Especimen preservado				04661				E. González y A. Soria		1	Macho						Sobre de celofán												20/07/1998				1998	07
IBUNAM:CNIN:OD04662			es					20	71	IBUNAM:CNIN:OD	IBUNAM	CNIN	Colección Nacional de Insectos	UNAM	Especimen preservado				04662				E. González-Soriano		1	Hembra						Sobre de celofán												20/06/1998				1998	06
IBUNAM:CNIN:OD04663			es					20	71	IBUNAM:CNIN:OD	IBUNAM	CNIN	Colección Nacional de Insectos	UNAM	Especimen preservado				04663				E. González y A. Morales		1	Macho						Sobre de celofán												19/06/1998				1998	06
IBUNAM:CNIN:OD04664			es					20	71	IBUNAM:CNIN:OD	IBUNAM	CNIN	Colección Nacional de Insectos	UNAM	Especimen preservado				04664				E. González-Soriano		1	Macho						Sobre de celofán												23/06/1998				1998	06
IBUNAM:CNIN:OD04665			es					20	71	IBUNAM:CNIN:OD	IBUNAM	CNIN	Colección Nacional de Insectos	UNAM	Especimen preservado				04665				E. González-Soriano		1	Macho						Sobre de celofán												21/06/1998				1998	06
IBUNAM:CNIN:OD04666			es					20	71	IBUNAM:CNIN:OD	IBUNAM	CNIN	Colección Nacional de Insectos	UNAM	Especimen preservado				04666				E. González-Soriano		1	Macho						Sobre de celofán												21/06/1998				1998	06
IBUNAM:CNIN:OD04667			es					20	71	IBUNAM:CNIN:OD	IBUNAM	CNIN	Colección Nacional de Insectos	UNAM	Especimen preservado				04667				E. González-Soriano		1	Macho						Sobre de celofán												23/06/1998				1998	06
IBUNAM:CNIN:OD04668			es					20	71	IBUNAM:CNIN:OD	IBUNAM	CNIN	Colección Nacional de Insectos	UNAM	Especimen preservado				04668				E. González-Soriano		1	Macho						Sobre de celofán												23/06/1998				1998	06
IBUNAM:CNIN:OD04669			es					20	71	IBUNAM:CNIN:OD	IBUNAM	CNIN	Colección Nacional de Insectos	UNAM	Especimen preservado				04669				E. González-Soriano		1	Macho						Sobre de celofán												23/06/1998				1998	06
IBUNAM:CNIN:OD04670			es					20	71	IBUNAM:CNIN:OD	IBUNAM	CNIN	Colección Nacional de Insectos	UNAM	Especimen preservado				04670				E. González-Soriano		1	Macho						Sobre de celofán												20/06/1998				1998	06
IBUNAM:CNIN:OD04671			es					20	71	IBUNAM:CNIN:OD	IBUNAM	CNIN	Colección Nacional de Insectos	UNAM	Especimen preservado				04671				E. González y A. Morales		1	Hembra						Sobre de celofán												19/06/1998				1998	06
IBUNAM:CNIN:OD04672			es					20	71	IBUNAM:CNIN:OD	IBUNAM	CNIN	Colección Nacional de Insectos	UNAM	Especimen preservado				04672				E. González-Soriano		1	Hembra						Sobre de celofán												23/03/1998				1998	03
IBUNAM:CNIN:OD04673			es					20	71	IBUNAM:CNIN:OD	IBUNAM	CNIN	Colección Nacional de Insectos	UNAM	Especimen preservado				04673				E. González y A. Morales		1	Macho						Sobre de celofán												19/06/1998				1998	06
IBUNAM:CNIN:OD04674			es					20	71	IBUNAM:CNIN:OD	IBUNAM	CNIN	Colección Nacional de Insectos	UNAM	Especimen preservado				04674				E. González-Soriano		1	Hembra						Sobre de celofán												17/10/1998				1998	10
IBUNAM:CNIN:OD04675			es					20	71	IBUNAM:CNIN:OD	IBUNAM	CNIN	Colección Nacional de Insectos	UNAM	Especimen preservado				04675				E. González-Soriano		1	Macho						Sobre de celofán												24/05/1998				1998	05
IBUNAM:CNIN:OD04676			es					20	71	IBUNAM:CNIN:OD	IBUNAM	CNIN	Colección Nacional de Insectos	UNAM	Especimen preservado				04676				E. González-Soriano		1	Macho						Sobre de celofán												20/08/1998				1998	08
IBUNAM:CNIN:OD04677			es					20	71	IBUNAM:CNIN:OD	IBUNAM	CNIN	Colección Nacional de Insectos	UNAM	Especimen preservado				04677				E. González-Soriano		1	Macho						Sobre de celofán												20/08/1998				1998	08
IBUNAM:CNIN:OD04678			es					20	71	IBUNAM:CNIN:OD	IBUNAM	CNIN	Colección Nacional de Insectos	UNAM	Especimen preservado				04678				E. González-Soriano		1	Macho						Sobre de celofán												20/08/1998				1998	08
IBUNAM:CNIN:OD04679			es					20	71	IBUNAM:CNIN:OD	IBUNAM	CNIN	Colección Nacional de Insectos	UNAM	Especimen preservado				04679				E. González-Soriano		1	Macho						Sobre de celofán												23/11/1997				1997	11
IBUNAM:CNIN:OD04680			es					20	71	IBUNAM:CNIN:OD	IBUNAM	CNIN	Colección Nacional de Insectos	UNAM	Especimen preservado				04680				E. González y A. Soria		1	Macho						Sobre de celofán												20/07/1998				1998	07
IBUNAM:CNIN:OD04681			es					20	71	IBUNAM:CNIN:OD	IBUNAM	CNIN	Colección Nacional de Insectos	UNAM	Especimen preservado				04681				E. González y A. Soria		1	Hembra						Sobre de celofán												20/07/1998				1998	07
IBUNAM:CNIN:OD04682			es					20	71	IBUNAM:CNIN:OD	IBUNAM	CNIN	Colección Nacional de Insectos	UNAM	Especimen preservado				04682				E. González-Soriano		1	Hembra						Sobre de celofán												23/06/1998				1998	06
IBUNAM:CNIN:OD04683			es					20	71	IBUNAM:CNIN:OD	IBUNAM	CNIN	Colección Nacional de Insectos	UNAM	Especimen preservado				04683				E. González-Soriano		1	Macho						Sobre de celofán												16/10/1998				1998	10
IBUNAM:CNIN:OD04684			es					20	71	IBUNAM:CNIN:OD	IBUNAM	CNIN	Colección Nacional de Insectos	UNAM	Especimen preservado				04684				E. González-Soriano		1	Macho						Sobre de celofán												17/10/1998				1998	10
IBUNAM:CNIN:OD04685			es					20	71	IBUNAM:CNIN:OD	IBUNAM	CNIN	Colección Nacional de Insectos	UNAM	Especimen preservado				04685				E. González-Soriano		1	Hembra						Sobre de celofán												21/08/1998				1998	08
IBUNAM:CNIN:OD04686			es					20	71	IBUNAM:CNIN:OD	IBUNAM	CNIN	Colección Nacional de Insectos	UNAM	Especimen preservado				04686				E. González-Soriano		1	Macho						Sobre de celofán												20/08/1998				1998	08
IBUNAM:CNIN:OD04687			es					20	71	IBUNAM:CNIN:OD	IBUNAM	CNIN	Colección Nacional de Insectos	UNAM	Especimen preservado				04687				E. González-Soriano		1	Macho						Sobre de celofán												23/11/1997				1997	11
IBUNAM:CNIN:OD04688			es					20	71	IBUNAM:CNIN:OD	IBUNAM	CNIN	Colección Nacional de Insectos	UNAM	Especimen preservado				04688				E. González-Soriano		1	Hembra						Sobre de celofán												24/11/1997				1997	11
IBUNAM:CNIN:OD04689			es					20	71	IBUNAM:CNIN:OD	IBUNAM	CNIN	Colección Nacional de Insectos	UNAM	Especimen preservado				04689				E. González-Soriano		1	Macho						Sobre de celofán												25/11/1997				1997	11
IBUNAM:CNIN:OD04690			es					20	71	IBUNAM:CNIN:OD	IBUNAM	CNIN	Colección Nacional de Insectos	UNAM	Especimen preservado				04690				E. González-Soriano		1	Macho						Sobre de celofán												25/11/1997				1997	11
IBUNAM:CNIN:OD04691			es					20	71	IBUNAM:CNIN:OD	IBUNAM	CNIN	Colección Nacional de Insectos	UNAM	Especimen preservado				04691				E. González-Soriano		1	Macho						Sobre de celofán												19/07/1998				1998	07
IBUNAM:CNIN:OD04692			es					20	71	IBUNAM:CNIN:OD	IBUNAM	CNIN	Colección Nacional de Insectos	UNAM	Especimen preservado				04692				E. González-Soriano		1	Hembra						Sobre de celofán												19/07/1998				1998	07
IBUNAM:CNIN:OD04693			es					20	71	IBUNAM:CNIN:OD	IBUNAM	CNIN	Colección Nacional de Insectos	UNAM	Especimen preservado				04693				E. González-Soriano		1	Macho						Sobre de celofán												23/07/1998				1998	07
IBUNAM:CNIN:OD04694			es					20	71	IBUNAM:CNIN:OD	IBUNAM	CNIN	Colección Nacional de Insectos	UNAM	Especimen preservado				04694				E. González y N. Sandoval		1	Macho						Sobre de celofán												21/05/1998				1998	05
IBUNAM:CNIN:OD04695			es					20	71	IBUNAM:CNIN:OD	IBUNAM	CNIN	Colección Nacional de Insectos	UNAM	Especimen preservado				04695				E. González-Soriano		1	Hembra						Sobre de celofán												23/06/1998				1998	06
IBUNAM:CNIN:OD04696			es					20	71	IBUNAM:CNIN:OD	IBUNAM	CNIN	Colección Nacional de Insectos	UNAM	Especimen preservado				04696				E. González-Soriano		1	Hembra						Sobre de celofán												23/06/1998				1998	06
IBUNAM:CNIN:OD04697			es					20	71	IBUNAM:CNIN:OD	IBUNAM	CNIN	Colección Nacional de Insectos	UNAM	Especimen preservado				04697				E. González-Soriano		1	Hembra						Sobre de celofán												23/06/1998				1998	06
IBUNAM:CNIN:OD04698			es					20	71	IBUNAM:CNIN:OD	IBUNAM	CNIN	Colección Nacional de Insectos	UNAM	Especimen preservado				04698				E. González-Soriano		1	Hembra						Sobre de celofán												22/04/1998				1998	04
IBUNAM:CNIN:OD04699			es					20	71	IBUNAM:CNIN:OD	IBUNAM	CNIN	Colección Nacional de Insectos	UNAM	Especimen preservado				04699				E. González-Soriano		1	Macho						Sobre de celofán												25/03/1998				1998	03
IBUNAM:CNIN:OD04700			es					20	71	IBUNAM:CNIN:OD	IBUNAM	CNIN	Colección Nacional de Insectos	UNAM	Especimen preservado				04700				E. González-Soriano		1	Macho						Sobre de celofán												25/03/1998				1998	03
IBUNAM:CNIN:OD04701			es					20	71	IBUNAM:CNIN:OD	IBUNAM	CNIN	Colección Nacional de Insectos	UNAM	Especimen preservado				04701				E. González-Soriano		1	Hembra						Sobre de celofán												25/03/1998				1998	03
IBUNAM:CNIN:OD04702			es					20	71	IBUNAM:CNIN:OD	IBUNAM	CNIN	Colección Nacional de Insectos	UNAM	Especimen preservado				04702				E. González-Soriano		1	Macho						Sobre de celofán												25/03/1998				1998	03
IBUNAM:CNIN:OD04703			es					20	71	IBUNAM:CNIN:OD	IBUNAM	CNIN	Colección Nacional de Insectos	UNAM	Especimen preservado				04703				E. González-Soriano		1	Macho						Sobre de celofán												25/03/1998				1998	03
IBUNAM:CNIN:OD04704			es					20	71	IBUNAM:CNIN:OD	IBUNAM	CNIN	Colección Nacional de Insectos	UNAM	Especimen preservado				04704				E. González-Soriano		1	Macho						Sobre de celofán												25/03/1998				1998	03
IBUNAM:CNIN:OD04705			es					20	71	IBUNAM:CNIN:OD	IBUNAM	CNIN	Colección Nacional de Insectos	UNAM	Especimen preservado				04705				E. González-Soriano		1	Hembra						Sobre de celofán												20/04/1998				1998	04
IBUNAM:CNIN:OD04706			es					20	71	IBUNAM:CNIN:OD	IBUNAM	CNIN	Colección Nacional de Insectos	UNAM	Especimen preservado				04706				E. González-Soriano		1	Macho						Sobre de celofán												17/10/1998				1998	10
IBUNAM:CNIN:OD04707			es					20	71	IBUNAM:CNIN:OD	IBUNAM	CNIN	Colección Nacional de Insectos	UNAM	Especimen preservado				04707				E. González-Soriano		1	Macho						Sobre de celofán												17/10/1998				1998	10
IBUNAM:CNIN:OD04708			es					20	71	IBUNAM:CNIN:OD	IBUNAM	CNIN	Colección Nacional de Insectos	UNAM	Especimen preservado				04708				E. González-Soriano		1	Macho						Sobre de celofán												17/10/1998				1998	10
IBUNAM:CNIN:OD04709			es					20	71	IBUNAM:CNIN:OD	IBUNAM	CNIN	Colección Nacional de Insectos	UNAM	Especimen preservado				04709				E. González-Soriano		1	Hembra						Sobre de celofán												20/09/1998				1998	09
IBUNAM:CNIN:OD04710			es					20	71	IBUNAM:CNIN:OD	IBUNAM	CNIN	Colección Nacional de Insectos	UNAM	Especimen preservado				04710				E. González-Soriano		1	Macho						Sobre de celofán												24/05/1998				1998	05
IBUNAM:CNIN:OD04711			es					20	71	IBUNAM:CNIN:OD	IBUNAM	CNIN	Colección Nacional de Insectos	UNAM	Especimen preservado				04711				E. González-Soriano		1	Hembra						Sobre de celofán												20/08/1998				1998	08
IBUNAM:CNIN:OD04712			es					20	71	IBUNAM:CNIN:OD	IBUNAM	CNIN	Colección Nacional de Insectos	UNAM	Especimen preservado				04712				E. González-Soriano		1	Hembra						Sobre de celofán												20/08/1998				1998	08
IBUNAM:CNIN:OD04713			es					20	71	IBUNAM:CNIN:OD	IBUNAM	CNIN	Colección Nacional de Insectos	UNAM	Especimen preservado				04713				E. González-Soriano		1	Hembra						Sobre de celofán												23/06/1998				1998	06
IBUNAM:CNIN:OD04714			es					20	71	IBUNAM:CNIN:OD	IBUNAM	CNIN	Colección Nacional de Insectos	UNAM	Especimen preservado				04714				E. González y N. Sandoval		1	Hembra						Sobre de celofán												21/05/1998				1998	05
IBUNAM:CNIN:OD04715			es					20	71	IBUNAM:CNIN:OD	IBUNAM	CNIN	Colección Nacional de Insectos	UNAM	Especimen preservado				04715				E. González-Soriano		1	Hembra						Sobre de celofán												19/07/1998				1998	07
IBUNAM:CNIN:OD04716			es					20	71	IBUNAM:CNIN:OD	IBUNAM	CNIN	Colección Nacional de Insectos	UNAM	Especimen preservado				04716				E. González y A. Soria		1	Macho						Sobre de celofán												20/07/1998				1998	07
IBUNAM:CNIN:OD04717			es					20	71	IBUNAM:CNIN:OD	IBUNAM	CNIN	Colección Nacional de Insectos	UNAM	Especimen preservado				04717				E. González y A. Soria		1	Macho						Sobre de celofán												20/07/1998				1998	07
IBUNAM:CNIN:OD04718			es					20	71	IBUNAM:CNIN:OD	IBUNAM	CNIN	Colección Nacional de Insectos	UNAM	Especimen preservado				04718				E. González-Soriano		1	Macho						Sobre de celofán												19/07/1998				1998	07
IBUNAM:CNIN:OD04719			es					20	71	IBUNAM:CNIN:OD	IBUNAM	CNIN	Colección Nacional de Insectos	UNAM	Especimen preservado				04719				A. Morales		1	Macho						Sobre de celofán												19/07/1998				1998	07
IBUNAM:CNIN:OD04720			es					20	71	IBUNAM:CNIN:OD	IBUNAM	CNIN	Colección Nacional de Insectos	UNAM	Especimen preservado				04720				N. Sandoval y A. Morales		1	Macho						Sobre de celofán												23/07/1998				1998	07
IBUNAM:CNIN:OD04721			es					20	71	IBUNAM:CNIN:OD	IBUNAM	CNIN	Colección Nacional de Insectos	UNAM	Especimen preservado				04721				E. González-Soriano		1	Macho						Sobre de celofán												19/07/1998				1998	07
IBUNAM:CNIN:OD04722			es					20	71	IBUNAM:CNIN:OD	IBUNAM	CNIN	Colección Nacional de Insectos	UNAM	Especimen preservado				04722				E. González-Soriano		1	Macho						Sobre de celofán												19/07/1998				1998	07
IBUNAM:CNIN:OD04723			es					20	71	IBUNAM:CNIN:OD	IBUNAM	CNIN	Colección Nacional de Insectos	UNAM	Especimen preservado				04723				A. Morales		1	Macho						Sobre de celofán												19/07/1998				1998	07
IBUNAM:CNIN:OD04724			es					20	71	IBUNAM:CNIN:OD	IBUNAM	CNIN	Colección Nacional de Insectos	UNAM	Especimen preservado				04724				E. González-Soriano		1	Macho						Sobre de celofán												23/11/1997				1997	11
IBUNAM:CNIN:OD04725			es					20	71	IBUNAM:CNIN:OD	IBUNAM	CNIN	Colección Nacional de Insectos	UNAM	Especimen preservado				04725				E. González-Soriano		1	Hembra						Sobre de celofán												25/01/1998				1998	01
IBUNAM:CNIN:OD04726			es					20	71	IBUNAM:CNIN:OD	IBUNAM	CNIN	Colección Nacional de Insectos	UNAM	Especimen preservado				04726				E. González-Soriano		1	Macho						Sobre de celofán												20/02/1998				1998	02
IBUNAM:CNIN:OD04727			es					20	71	IBUNAM:CNIN:OD	IBUNAM	CNIN	Colección Nacional de Insectos	UNAM	Especimen preservado				04727				E. González-Soriano		1	Macho						Sobre de celofán												26/01/1998				1998	01
IBUNAM:CNIN:OD04728			es					20	71	IBUNAM:CNIN:OD	IBUNAM	CNIN	Colección Nacional de Insectos	UNAM	Especimen preservado				04728				E. González-Soriano		1	Macho						Sobre de celofán												24/11/1997				1997	11
IBUNAM:CNIN:OD04729			es					20	71	IBUNAM:CNIN:OD	IBUNAM	CNIN	Colección Nacional de Insectos	UNAM	Especimen preservado				04729				E. González-Soriano		1	Macho						Sobre de celofán												23/11/1997				1997	11
IBUNAM:CNIN:OD04730			es					20	71	IBUNAM:CNIN:OD	IBUNAM	CNIN	Colección Nacional de Insectos	UNAM	Especimen preservado				04730				E. González-Soriano		1	Hembra						Sobre de celofán												24/11/1997				1997	11
IBUNAM:CNIN:OD04731			es					20	71	IBUNAM:CNIN:OD	IBUNAM	CNIN	Colección Nacional de Insectos	UNAM	Especimen preservado				04731				E. González-Soriano		1	Macho						Sobre de celofán												24/11/1997				1997	11
IBUNAM:CNIN:OD04732			es					20	71	IBUNAM:CNIN:OD	IBUNAM	CNIN	Colección Nacional de Insectos	UNAM	Especimen preservado				04732				E. González-Soriano		1	Macho						Sobre de celofán												23/01/1998				1998	01
IBUNAM:CNIN:OD04733			es					20	71	IBUNAM:CNIN:OD	IBUNAM	CNIN	Colección Nacional de Insectos	UNAM	Especimen preservado				04733				E. González y N. Sandoval		1	Macho						Sobre de celofán												22/01/1998				1998	01
IBUNAM:CNIN:OD04734			es					20	71	IBUNAM:CNIN:OD	IBUNAM	CNIN	Colección Nacional de Insectos	UNAM	Especimen preservado				04734				E. González-Soriano		1	Macho						Sobre de celofán												23/01/1998				1998	01
IBUNAM:CNIN:OD04735			es					20	71	IBUNAM:CNIN:OD	IBUNAM	CNIN	Colección Nacional de Insectos	UNAM	Especimen preservado				04735				E. González-Soriano		1	Macho						Sobre de celofán												21/06/1998				1998	06
IBUNAM:CNIN:OD04736			es					20	71	IBUNAM:CNIN:OD	IBUNAM	CNIN	Colección Nacional de Insectos	UNAM	Especimen preservado				04736				E. González-Soriano		1	MAcho						Sobre de celofán												21/06/1998				1998	06
IBUNAM:CNIN:OD04737			es					20	71	IBUNAM:CNIN:OD	IBUNAM	CNIN	Colección Nacional de Insectos	UNAM	Especimen preservado				04737				E. González y A. Morales		1	Macho						Sobre de celofán												19/06/1998				1998	06
IBUNAM:CNIN:OD04738			es					20	71	IBUNAM:CNIN:OD	IBUNAM	CNIN	Colección Nacional de Insectos	UNAM	Especimen preservado				04738				E. González y A. Morales		1	Hembra						Sobre de celofán												19/06/1998				1998	06
IBUNAM:CNIN:OD04739			es					20	71	IBUNAM:CNIN:OD	IBUNAM	CNIN	Colección Nacional de Insectos	UNAM	Especimen preservado				04739				E. González y A. Morales		1	Hembra						Sobre de celofán												19/06/1998				1998	06
IBUNAM:CNIN:OD04740			es					20	71	IBUNAM:CNIN:OD	IBUNAM	CNIN	Colección Nacional de Insectos	UNAM	Especimen preservado				04740				E. González y A. Morales		1	Hembra						Sobre de celofán												19/06/1998				1998	06
IBUNAM:CNIN:OD04741			es					20	71	IBUNAM:CNIN:OD	IBUNAM	CNIN	Colección Nacional de Insectos	UNAM	Especimen preservado				04741				E. González y A. Morales		1	Macho						Sobre de celofán												19/06/1998				1998	06
IBUNAM:CNIN:OD04742			es					20	71	IBUNAM:CNIN:OD	IBUNAM	CNIN	Colección Nacional de Insectos	UNAM	Especimen preservado				04742				E. González y A. Morales		1	Macho						Sobre de celofán												19/06/1998				1998	06
IBUNAM:CNIN:OD04743			es					20	71	IBUNAM:CNIN:OD	IBUNAM	CNIN	Colección Nacional de Insectos	UNAM	Especimen preservado				04743				E. González-Soriano		1	Macho						Sobre de celofán												20/06/1998				1998	06
IBUNAM:CNIN:OD04744			es					20	71	IBUNAM:CNIN:OD	IBUNAM	CNIN	Colección Nacional de Insectos	UNAM	Especimen preservado				04744				E. González-Soriano		1	Macho						Sobre de celofán												23/06/1998				1998	06
IBUNAM:CNIN:OD04745			es					20	71	IBUNAM:CNIN:OD	IBUNAM	CNIN	Colección Nacional de Insectos	UNAM	Especimen preservado				04745				E. González-Soriano		1	Macho						Sobre de celofán												20/06/1998				1998	06
IBUNAM:CNIN:OD04746			es					20	71	IBUNAM:CNIN:OD	IBUNAM	CNIN	Colección Nacional de Insectos	UNAM	Especimen preservado				04746				E. González-Soriano		1	Hembra						Sobre de celofán												20/06/1998				1998	06
IBUNAM:CNIN:OD04747			es					20	71	IBUNAM:CNIN:OD	IBUNAM	CNIN	Colección Nacional de Insectos	UNAM	Especimen preservado				04747				E. González-Soriano		1	Macho						Sobre de celofán												21/06/1998				1998	06
IBUNAM:CNIN:OD04748			es					20	71	IBUNAM:CNIN:OD	IBUNAM	CNIN	Colección Nacional de Insectos	UNAM	Especimen preservado				04748				E. González-Soriano		1	Macho						Sobre de celofán												23/06/1998				1998	06
IBUNAM:CNIN:OD04749			es					20	71	IBUNAM:CNIN:OD	IBUNAM	CNIN	Colección Nacional de Insectos	UNAM	Especimen preservado				04749				E. González-Soriano		1	Hembra						Sobre de celofán												23/06/1998				1998	06
IBUNAM:CNIN:OD04750			es					20	71	IBUNAM:CNIN:OD	IBUNAM	CNIN	Colección Nacional de Insectos	UNAM	Especimen preservado				04750				E. González-Soriano		1	Macho						Sobre de celofán												23/06/1998				1998	06
IBUNAM:CNIN:OD04751			es					20	71	IBUNAM:CNIN:OD	IBUNAM	CNIN	Colección Nacional de Insectos	UNAM	Especimen preservado				04751				E. González y A. Soria		1	Macho						Sobre de celofán												20/07/1998				1998	07
IBUNAM:CNIN:OD04752			es					20	71	IBUNAM:CNIN:OD	IBUNAM	CNIN	Colección Nacional de Insectos	UNAM	Especimen preservado				04752				E. González y A. Soria		1	Macho						Sobre de celofán												20/07/1998				1998	07
IBUNAM:CNIN:OD04753			es					20	71	IBUNAM:CNIN:OD	IBUNAM	CNIN	Colección Nacional de Insectos	UNAM	Especimen preservado				04753				E. González y A. Soria		1	Macho						Sobre de celofán												20/07/1998				1998	07
IBUNAM:CNIN:OD04754			es					20	71	IBUNAM:CNIN:OD	IBUNAM	CNIN	Colección Nacional de Insectos	UNAM	Especimen preservado				04754				E. González y A. Soria		1	Macho						Sobre de celofán												20/07/1998				1998	07
IBUNAM:CNIN:OD04755			es					20	71	IBUNAM:CNIN:OD	IBUNAM	CNIN	Colección Nacional de Insectos	UNAM	Especimen preservado				04755				E. González y A. Soria		1	Macho						Sobre de celofán												20/07/1998				1998	07
IBUNAM:CNIN:OD04756			es					20	71	IBUNAM:CNIN:OD	IBUNAM	CNIN	Colección Nacional de Insectos	UNAM	Especimen preservado				04756				E. González y A. Soria		1	Hembra						Sobre de celofán												20/07/1998				1998	07
IBUNAM:CNIN:OD04757			es					20	71	IBUNAM:CNIN:OD	IBUNAM	CNIN	Colección Nacional de Insectos	UNAM	Especimen preservado				04757				E. González y A. Soria		1	Macho						Sobre de celofán												20/07/1998				1998	07
IBUNAM:CNIN:OD04758			es					20	71	IBUNAM:CNIN:OD	IBUNAM	CNIN	Colección Nacional de Insectos	UNAM	Especimen preservado				04758				E. González-Soriano		1	Macho						Sobre de celofán												23/06/1998				1998	06
IBUNAM:CNIN:OD04759			es					20	71	IBUNAM:CNIN:OD	IBUNAM	CNIN	Colección Nacional de Insectos	UNAM	Especimen preservado				04759				E. González-Soriano		1	Macho						Sobre de celofán												20/06/1998				1998	06
IBUNAM:CNIN:OD04760			es					20	71	IBUNAM:CNIN:OD	IBUNAM	CNIN	Colección Nacional de Insectos	UNAM	Especimen preservado				04760				E. González y A. Morales		1	Hembra						Sobre de celofán												19/06/1998				1998	06
IBUNAM:CNIN:OD04761			es					20	71	IBUNAM:CNIN:OD	IBUNAM	CNIN	Colección Nacional de Insectos	UNAM	Especimen preservado				04761				E. González-Soriano		1	Macho						Sobre de celofán												21/06/1998				1998	06
IBUNAM:CNIN:OD04762			es					20	71	IBUNAM:CNIN:OD	IBUNAM	CNIN	Colección Nacional de Insectos	UNAM	Especimen preservado				04762				E. González-Soriano		1	Macho						Sobre de celofán												16/10/1998				1998	10
IBUNAM:CNIN:OD04763			es					20	71	IBUNAM:CNIN:OD	IBUNAM	CNIN	Colección Nacional de Insectos	UNAM	Especimen preservado				04763				E. González-Soriano		1	Hembra						Sobre de celofán												16/10/1998				1998	10
IBUNAM:CNIN:OD04764			es					20	71	IBUNAM:CNIN:OD	IBUNAM	CNIN	Colección Nacional de Insectos	UNAM	Especimen preservado				04764				E. González y A. Soria		1	Macho						Sobre de celofán												20/07/1998				1998	07
IBUNAM:CNIN:OD04765			es					20	71	IBUNAM:CNIN:OD	IBUNAM	CNIN	Colección Nacional de Insectos	UNAM	Especimen preservado				04765				E. González y A. Soria		1	Macho						Sobre de celofán												20/07/1998				1998	07
IBUNAM:CNIN:OD04766			es					20	71	IBUNAM:CNIN:OD	IBUNAM	CNIN	Colección Nacional de Insectos	UNAM	Especimen preservado				04766				E. González y A. Soria		1	Macho						Sobre de celofán												20/07/1998				1998	07
IBUNAM:CNIN:OD04767			es					20	71	IBUNAM:CNIN:OD	IBUNAM	CNIN	Colección Nacional de Insectos	UNAM	Especimen preservado				04767				E. González y A. Soria		1	Macho						Sobre de celofán												20/07/1998				1998	07
IBUNAM:CNIN:OD04768			es					20	71	IBUNAM:CNIN:OD	IBUNAM	CNIN	Colección Nacional de Insectos	UNAM	Especimen preservado				04768				E. González y A. Soria		1	Macho						Sobre de celofán												20/07/1998				1998	07
IBUNAM:CNIN:OD04769			es					20	71	IBUNAM:CNIN:OD	IBUNAM	CNIN	Colección Nacional de Insectos	UNAM	Especimen preservado				04769				E. González y A. Soria		1	Macho						Sobre de celofán												20/07/1998				1998	07
IBUNAM:CNIN:OD04770			es					20	71	IBUNAM:CNIN:OD	IBUNAM	CNIN	Colección Nacional de Insectos	UNAM	Especimen preservado				04770				E. González-Soriano		1	Hembra						Sobre de celofán												24/05/1998				1998	05
IBUNAM:CNIN:OD04771			es					20	71	IBUNAM:CNIN:OD	IBUNAM	CNIN	Colección Nacional de Insectos	UNAM	Especimen preservado				04771				E. González-Soriano		1	Macho						Sobre de celofán												25/05/1998				1998	05
IBUNAM:CNIN:OD04772			es					20	71	IBUNAM:CNIN:OD	IBUNAM	CNIN	Colección Nacional de Insectos	UNAM	Especimen preservado				04772				E. González-Soriano		1	Macho						Sobre de celofán												20/06/1998				1998	06
IBUNAM:CNIN:OD04773			es					20	71	IBUNAM:CNIN:OD	IBUNAM	CNIN	Colección Nacional de Insectos	UNAM	Especimen preservado				04773				E. González y A. Morales		1	Macho						Sobre de celofán												19/06/1998				1998	06
IBUNAM:CNIN:OD04774			es					20	71	IBUNAM:CNIN:OD	IBUNAM	CNIN	Colección Nacional de Insectos	UNAM	Especimen preservado				04774				E. González y N. Sandoval		1	Hembra						Sobre de celofán												21/05/1998				1998	05
IBUNAM:CNIN:OD04775			es					20	71	IBUNAM:CNIN:OD	IBUNAM	CNIN	Colección Nacional de Insectos	UNAM	Especimen preservado				04775				E. González-Soriano		1	Macho						Sobre de celofán												23/06/1998				1998	06
IBUNAM:CNIN:OD04776			es					20	71	IBUNAM:CNIN:OD	IBUNAM	CNIN	Colección Nacional de Insectos	UNAM	Especimen preservado				04776				E. González-Soriano		1	Macho						Sobre de celofán												23/06/1998				1998	06
IBUNAM:CNIN:OD04777			es					20	71	IBUNAM:CNIN:OD	IBUNAM	CNIN	Colección Nacional de Insectos	UNAM	Especimen preservado				04777				E. González-Soriano		1	Macho						Sobre de celofán												21/06/1998				1998	06
IBUNAM:CNIN:OD04778			es					20	71	IBUNAM:CNIN:OD	IBUNAM	CNIN	Colección Nacional de Insectos	UNAM	Especimen preservado				04778				E. González-Soriano		1	Macho						Sobre de celofán												21/06/1998				1998	06
IBUNAM:CNIN:OD04779			es					20	71	IBUNAM:CNIN:OD	IBUNAM	CNIN	Colección Nacional de Insectos	UNAM	Especimen preservado				04779				E. González-Soriano		1	Macho						Sobre de celofán												23/06/1998				1998	06
IBUNAM:CNIN:OD04780			es					20	71	IBUNAM:CNIN:OD	IBUNAM	CNIN	Colección Nacional de Insectos	UNAM	Especimen preservado				04780				E. González-Soriano		1	Hembra						Sobre de celofán												23/06/1998				1998	06
IBUNAM:CNIN:OD04781			es					20	71	IBUNAM:CNIN:OD	IBUNAM	CNIN	Colección Nacional de Insectos	UNAM	Especimen preservado				04781				E. González y A. Morales		1	Macho						Sobre de celofán												19/06/1998				1998	06
IBUNAM:CNIN:OD04782			es					20	71	IBUNAM:CNIN:OD	IBUNAM	CNIN	Colección Nacional de Insectos	UNAM	Especimen preservado				04782				E. González y A. Morales		1	Macho						Sobre de celofán												19/06/1998				1998	06
IBUNAM:CNIN:OD04783			es					20	71	IBUNAM:CNIN:OD	IBUNAM	CNIN	Colección Nacional de Insectos	UNAM	Especimen preservado				04783				E. González y A. Morales		1	Macho						Sobre de celofán												19/06/1998				1998	06
IBUNAM:CNIN:OD04784			es					20	71	IBUNAM:CNIN:OD	IBUNAM	CNIN	Colección Nacional de Insectos	UNAM	Especimen preservado				04784				E. González-Soriano		1	Macho						Sobre de celofán												21/06/1998				1998	06
IBUNAM:CNIN:OD04785			es					20	71	IBUNAM:CNIN:OD	IBUNAM	CNIN	Colección Nacional de Insectos	UNAM	Especimen preservado				04785				E. González y A. Soria		1	Macho						Sobre de celofán												20/07/1998				1998	07
IBUNAM:CNIN:OD04786			es					20	71	IBUNAM:CNIN:OD	IBUNAM	CNIN	Colección Nacional de Insectos	UNAM	Especimen preservado				04786				E. González y A. Soria		1	Macho						Sobre de celofán												20/07/1998				1998	07
IBUNAM:CNIN:OD04787			es					20	71	IBUNAM:CNIN:OD	IBUNAM	CNIN	Colección Nacional de Insectos	UNAM	Especimen preservado				04787				E. González-Soriano		1	Macho						Sobre de celofán												24/11/1997				1997	11
IBUNAM:CNIN:OD04788			es					20	71	IBUNAM:CNIN:OD	IBUNAM	CNIN	Colección Nacional de Insectos	UNAM	Especimen preservado				04788				E. González-Soriano		1	Macho						Sobre de celofán												22/04/1998				1998	04
IBUNAM:CNIN:OD04789			es					20	71	IBUNAM:CNIN:OD	IBUNAM	CNIN	Colección Nacional de Insectos	UNAM	Especimen preservado				04789				E. González-Soriano		1	Macho						Sobre de celofán												25/03/1998				1998	03
IBUNAM:CNIN:OD04790			es					20	71	IBUNAM:CNIN:OD	IBUNAM	CNIN	Colección Nacional de Insectos	UNAM	Especimen preservado				04790				E. González-Soriano		1	Macho						Sobre de celofán												25/03/1998				1998	03
IBUNAM:CNIN:OD04791			es					20	71	IBUNAM:CNIN:OD	IBUNAM	CNIN	Colección Nacional de Insectos	UNAM	Especimen preservado				04791				E. González-Soriano		1	Macho						Sobre de celofán												17/10/1998				1998	10
IBUNAM:CNIN:OD04792			es					20	71	IBUNAM:CNIN:OD	IBUNAM	CNIN	Colección Nacional de Insectos	UNAM	Especimen preservado				04792				E. González-Soriano		1	Macho						Sobre de celofán												16/10/1998				1998	10
IBUNAM:CNIN:OD04793			es					20	71	IBUNAM:CNIN:OD	IBUNAM	CNIN	Colección Nacional de Insectos	UNAM	Especimen preservado				04793				E. González-Soriano		1	Macho						Sobre de celofán												17/10/1998				1998	10
IBUNAM:CNIN:OD04794			es					20	71	IBUNAM:CNIN:OD	IBUNAM	CNIN	Colección Nacional de Insectos	UNAM	Especimen preservado				04794				E. González-Soriano		1	Macho						Sobre de celofán												17/10/1998				1998	10
IBUNAM:CNIN:OD04795			es					20	71	IBUNAM:CNIN:OD	IBUNAM	CNIN	Colección Nacional de Insectos	UNAM	Especimen preservado				04795				E. González-Soriano		1	Macho						Sobre de celofán												16/10/1998				1998	10
IBUNAM:CNIN:OD04796			es					20	71	IBUNAM:CNIN:OD	IBUNAM	CNIN	Colección Nacional de Insectos	UNAM	Especimen preservado				04796				E. González-Soriano		1	Macho						Sobre de celofán												21/09/1998				1998	09
IBUNAM:CNIN:OD04797			es					20	71	IBUNAM:CNIN:OD	IBUNAM	CNIN	Colección Nacional de Insectos	UNAM	Especimen preservado				04797				E. González-Soriano		1	Macho						Sobre de celofán												20/09/1998				1998	09
IBUNAM:CNIN:OD04798			es					20	71	IBUNAM:CNIN:OD	IBUNAM	CNIN	Colección Nacional de Insectos	UNAM	Especimen preservado				04798				E. González-Soriano		1	Macho						Sobre de celofán												20/09/1998				1998	09
IBUNAM:CNIN:OD04799			es					20	71	IBUNAM:CNIN:OD	IBUNAM	CNIN	Colección Nacional de Insectos	UNAM	Especimen preservado				04799				E. González-Soriano		1	Hembra						Sobre de celofán												23/11/1997				1997	11
IBUNAM:CNIN:OD04800			es					20	71	IBUNAM:CNIN:OD	IBUNAM	CNIN	Colección Nacional de Insectos	UNAM	Especimen preservado				04800				E. González-Soriano		1	Macho						Sobre de celofán												23/11/1997				1997	11
IBUNAM:CNIN:OD04801			es					20	71	IBUNAM:CNIN:OD	IBUNAM	CNIN	Colección Nacional de Insectos	UNAM	Especimen preservado				04801				E. González-Soriano		1	Macho						Sobre de celofán												23/11/1997				1997	11
IBUNAM:CNIN:OD04802			es					20	71	IBUNAM:CNIN:OD	IBUNAM	CNIN	Colección Nacional de Insectos	UNAM	Especimen preservado				04802				A. Morales		1	Macho						Sobre de celofán												21/02/1998				1998	02
IBUNAM:CNIN:OD04803			es					20	71	IBUNAM:CNIN:OD	IBUNAM	CNIN	Colección Nacional de Insectos	UNAM	Especimen preservado				04803				A. Morales		1	Macho						Sobre de celofán												20/02/1998				1998	02
IBUNAM:CNIN:OD04804			es					20	71	IBUNAM:CNIN:OD	IBUNAM	CNIN	Colección Nacional de Insectos	UNAM	Especimen preservado				04804				A. Morales		1	Macho						Sobre de celofán												21/02/1998				1998	02
IBUNAM:CNIN:OD04805			es					20	71	IBUNAM:CNIN:OD	IBUNAM	CNIN	Colección Nacional de Insectos	UNAM	Especimen preservado				04805				E. González-Soriano		1	Macho						Sobre de celofán												24/11/1997				1997	11
IBUNAM:CNIN:OD04806			es					20	71	IBUNAM:CNIN:OD	IBUNAM	CNIN	Colección Nacional de Insectos	UNAM	Especimen preservado				04806				E. González-Soriano		1	Macho						Sobre de celofán												26/01/1998				1998	01
IBUNAM:CNIN:OD04807			es					20	71	IBUNAM:CNIN:OD	IBUNAM	CNIN	Colección Nacional de Insectos	UNAM	Especimen preservado				04807				E. González-Soriano		1	Macho						Sobre de celofán												24/11/1997				1997	11
IBUNAM:CNIN:OD04808			es					20	71	IBUNAM:CNIN:OD	IBUNAM	CNIN	Colección Nacional de Insectos	UNAM	Especimen preservado				04808				E. González-Soriano		1	Macho						Sobre de celofán												24/11/1997				1997	11
IBUNAM:CNIN:OD04809			es					20	71	IBUNAM:CNIN:OD	IBUNAM	CNIN	Colección Nacional de Insectos	UNAM	Especimen preservado				04809				E. González-Soriano		1	Macho						Sobre de celofán												24/11/1997				1997	11
IBUNAM:CNIN:OD04810			es					20	71	IBUNAM:CNIN:OD	IBUNAM	CNIN	Colección Nacional de Insectos	UNAM	Especimen preservado				04810				E. González-Soriano		1	Macho						Sobre de celofán												24/11/1997				1997	11
IBUNAM:CNIN:OD04811			es					20	71	IBUNAM:CNIN:OD	IBUNAM	CNIN	Colección Nacional de Insectos	UNAM	Especimen preservado				04811				E. González-Soriano		1	Macho						Sobre de celofán												24/11/1997				1997	11
IBUNAM:CNIN:OD04812			es					20	71	IBUNAM:CNIN:OD	IBUNAM	CNIN	Colección Nacional de Insectos	UNAM	Especimen preservado				04812				E. González-Soriano		1	Macho						Sobre de celofán												23/11/1997				1997	11
IBUNAM:CNIN:OD04813			es					20	71	IBUNAM:CNIN:OD	IBUNAM	CNIN	Colección Nacional de Insectos	UNAM	Especimen preservado				04813				E. González-Soriano		1	Macho						Sobre de celofán												24/11/1997				1997	11
IBUNAM:CNIN:OD04814			es					20	71	IBUNAM:CNIN:OD	IBUNAM	CNIN	Colección Nacional de Insectos	UNAM	Especimen preservado				04814				E. González y N. Sandoval		1	Macho						Sobre de celofán												22/01/1998				1998	01
IBUNAM:CNIN:OD04815			es					20	71	IBUNAM:CNIN:OD	IBUNAM	CNIN	Colección Nacional de Insectos	UNAM	Especimen preservado				04815				E. González y N. Sandoval		1	Macho						Sobre de celofán												22/01/1998				1998	01
IBUNAM:CNIN:OD04816			es					20	71	IBUNAM:CNIN:OD	IBUNAM	CNIN	Colección Nacional de Insectos	UNAM	Especimen preservado				04816				E. González-Soriano		1	Macho						Sobre de celofán												26/01/1998				1998	01
IBUNAM:CNIN:OD04817			es					20	71	IBUNAM:CNIN:OD	IBUNAM	CNIN	Colección Nacional de Insectos	UNAM	Especimen preservado				04817				E. González-Soriano		1	Macho						Sobre de celofán												24/05/1998				1998	05
IBUNAM:CNIN:OD04818			es					20	71	IBUNAM:CNIN:OD	IBUNAM	CNIN	Colección Nacional de Insectos	UNAM	Especimen preservado				04818				E. González-Soriano		1	Macho						Sobre de celofán												24/05/1998				1998	05
IBUNAM:CNIN:OD04819			es					20	71	IBUNAM:CNIN:OD	IBUNAM	CNIN	Colección Nacional de Insectos	UNAM	Especimen preservado				04819				E. González-Soriano		1	Macho						Sobre de celofán												24/05/1998				1998	05
IBUNAM:CNIN:OD04820			es					20	71	IBUNAM:CNIN:OD	IBUNAM	CNIN	Colección Nacional de Insectos	UNAM	Especimen preservado				04820				E. González-Soriano		1	Macho						Sobre de celofán												20/08/1998				1998	08
IBUNAM:CNIN:OD04821			es					20	71	IBUNAM:CNIN:OD	IBUNAM	CNIN	Colección Nacional de Insectos	UNAM	Especimen preservado				04821				E. González-Soriano		1	Macho						Sobre de celofán												21/08/1998				1998	08
IBUNAM:CNIN:OD04822			es					20	71	IBUNAM:CNIN:OD	IBUNAM	CNIN	Colección Nacional de Insectos	UNAM	Especimen preservado				04822				E. González-Soriano		1	Macho						Sobre de celofán												20/08/1998				1998	08
IBUNAM:CNIN:OD04823			es					20	71	IBUNAM:CNIN:OD	IBUNAM	CNIN	Colección Nacional de Insectos	UNAM	Especimen preservado				04823				E. González-Soriano		1	Macho						Sobre de celofán												20/08/1998				1998	08
IBUNAM:CNIN:OD04824			es					20	71	IBUNAM:CNIN:OD	IBUNAM	CNIN	Colección Nacional de Insectos	UNAM	Especimen preservado				04824				E. González-Soriano		1	Macho						Sobre de celofán												21/08/1998				1998	08
IBUNAM:CNIN:OD04825			es					20	71	IBUNAM:CNIN:OD	IBUNAM	CNIN	Colección Nacional de Insectos	UNAM	Especimen preservado				04825				E. González-Soriano		1	Macho						Sobre de celofán												21/08/1998				1998	08
IBUNAM:CNIN:OD04826			es					20	71	IBUNAM:CNIN:OD	IBUNAM	CNIN	Colección Nacional de Insectos	UNAM	Especimen preservado				04826				E. González-Soriano		1	Macho						Sobre de celofán												21/04/1998				1998	04
IBUNAM:CNIN:OD04827			es					20	71	IBUNAM:CNIN:OD	IBUNAM	CNIN	Colección Nacional de Insectos	UNAM	Especimen preservado				04827				E. González-Soriano		1	Macho						Sobre de celofán												21/04/1998				1998	04
IBUNAM:CNIN:OD04828			es					20	71	IBUNAM:CNIN:OD	IBUNAM	CNIN	Colección Nacional de Insectos	UNAM	Especimen preservado				04828				E. González-Soriano		1	Macho						Sobre de celofán												20/04/1998				1998	04
IBUNAM:CNIN:OD04829			es					20	71	IBUNAM:CNIN:OD	IBUNAM	CNIN	Colección Nacional de Insectos	UNAM	Especimen preservado				04829				E. González-Soriano		1	Macho						Sobre de celofán												21/04/1998				1998	04
IBUNAM:CNIN:OD04830			es					20	71	IBUNAM:CNIN:OD	IBUNAM	CNIN	Colección Nacional de Insectos	UNAM	Especimen preservado				04830				E. González-Soriano		1	Macho						Sobre de celofán												21/04/1998				1998	04
IBUNAM:CNIN:OD04831			es					20	71	IBUNAM:CNIN:OD	IBUNAM	CNIN	Colección Nacional de Insectos	UNAM	Especimen preservado				04831				E. González-Soriano		1	Macho						Sobre de celofán												23/03/1998				1998	03
IBUNAM:CNIN:OD04832			es					20	71	IBUNAM:CNIN:OD	IBUNAM	CNIN	Colección Nacional de Insectos	UNAM	Especimen preservado				04832				E. González-Soriano		1	Macho						Sobre de celofán												23/03/1998				1998	03
IBUNAM:CNIN:OD04833			es					20	71	IBUNAM:CNIN:OD	IBUNAM	CNIN	Colección Nacional de Insectos	UNAM	Especimen preservado				04833				E. González-Soriano		1	Macho						Sobre de celofán												24/03/1998				1998	03
IBUNAM:CNIN:OD04834			es					20	71	IBUNAM:CNIN:OD	IBUNAM	CNIN	Colección Nacional de Insectos	UNAM	Especimen preservado				04834				E. González-Soriano		1	Macho						Sobre de celofán												24/03/1998				1998	03
IBUNAM:CNIN:OD04835			es					20	71	IBUNAM:CNIN:OD	IBUNAM	CNIN	Colección Nacional de Insectos	UNAM	Especimen preservado				04835				E. González-Soriano		1	Macho						Sobre de celofán												24/03/1998				1998	03
IBUNAM:CNIN:OD04836			es					20	71	IBUNAM:CNIN:OD	IBUNAM	CNIN	Colección Nacional de Insectos	UNAM	Especimen preservado				04836				E. González-Soriano		1	Hembra						Sobre de celofán												25/03/1998				1998	03
IBUNAM:CNIN:OD04837			es					20	71	IBUNAM:CNIN:OD	IBUNAM	CNIN	Colección Nacional de Insectos	UNAM	Especimen preservado				04837				E. González-Soriano		1	Macho						Sobre de celofán												20/04/1998				1998	04
IBUNAM:CNIN:OD04838			es					20	71	IBUNAM:CNIN:OD	IBUNAM	CNIN	Colección Nacional de Insectos	UNAM	Especimen preservado				04838				E. González-Soriano		1	Macho						Sobre de celofán												23/03/1998				1998	03
IBUNAM:CNIN:OD04839			es					20	71	IBUNAM:CNIN:OD	IBUNAM	CNIN	Colección Nacional de Insectos	UNAM	Especimen preservado				04839				E. González-Soriano		1	Macho						Sobre de celofán												23/03/1998				1998	03
IBUNAM:CNIN:OD04840			es					20	71	IBUNAM:CNIN:OD	IBUNAM	CNIN	Colección Nacional de Insectos	UNAM	Especimen preservado				04840				E. González-Soriano		1	Macho						Sobre de celofán												24/05/1998				1998	05
IBUNAM:CNIN:OD04841			es					20	71	IBUNAM:CNIN:OD	IBUNAM	CNIN	Colección Nacional de Insectos	UNAM	Especimen preservado				04841				E. González-Soriano		1	Macho						Sobre de celofán												24/05/1998				1998	05
IBUNAM:CNIN:OD04842			es					20	71	IBUNAM:CNIN:OD	IBUNAM	CNIN	Colección Nacional de Insectos	UNAM	Especimen preservado				04842				E. González-Soriano		1	Hembra						Sobre de celofán												24/05/1998				1998	05
IBUNAM:CNIN:OD04843			es					20	71	IBUNAM:CNIN:OD	IBUNAM	CNIN	Colección Nacional de Insectos	UNAM	Especimen preservado				04843				E. González-Soriano		1	Macho						Sobre de celofán												23/11/1997				1997	11
IBUNAM:CNIN:OD04844			es					20	71	IBUNAM:CNIN:OD	IBUNAM	CNIN	Colección Nacional de Insectos	UNAM	Especimen preservado				04844				E. González-Soriano		1	Macho						Sobre de celofán												23/11/1997				1997	11
IBUNAM:CNIN:OD04845			es					20	71	IBUNAM:CNIN:OD	IBUNAM	CNIN	Colección Nacional de Insectos	UNAM	Especimen preservado				04845				E. González-Soriano		1	Macho						Sobre de celofán												21/06/1998				1998	06
IBUNAM:CNIN:OD04846			es					20	71	IBUNAM:CNIN:OD	IBUNAM	CNIN	Colección Nacional de Insectos	UNAM	Especimen preservado				04846				E. González-Soriano		1	Hembra						Sobre de celofán												21/06/1998				1998	06
IBUNAM:CNIN:OD04847			es					20	71	IBUNAM:CNIN:OD	IBUNAM	CNIN	Colección Nacional de Insectos	UNAM	Especimen preservado				04847				E. González-Soriano		1	Macho						Sobre de celofán												23/06/1998				1998	06
IBUNAM:CNIN:OD04848			es					20	71	IBUNAM:CNIN:OD	IBUNAM	CNIN	Colección Nacional de Insectos	UNAM	Especimen preservado				04848				E. González-Soriano		1	Hembra						Sobre de celofán												23/06/1998				1998	06
IBUNAM:CNIN:OD04849			es					20	71	IBUNAM:CNIN:OD	IBUNAM	CNIN	Colección Nacional de Insectos	UNAM	Especimen preservado				04849				E. González-Soriano		1	Macho						Sobre de celofán												22/06/1998				1998	06
IBUNAM:CNIN:OD04850			es					20	71	IBUNAM:CNIN:OD	IBUNAM	CNIN	Colección Nacional de Insectos	UNAM	Especimen preservado				04850				E. González-Soriano		1	Hembra						Sobre de celofán												22/06/1998				1998	06
IBUNAM:CNIN:OD04851			es					20	71	IBUNAM:CNIN:OD	IBUNAM	CNIN	Colección Nacional de Insectos	UNAM	Especimen preservado				04851				E. González-Soriano		1	Macho						Sobre de celofán												21/06/1998				1998	06
IBUNAM:CNIN:OD04852			es					20	71	IBUNAM:CNIN:OD	IBUNAM	CNIN	Colección Nacional de Insectos	UNAM	Especimen preservado				04852				E. González y A. Morales		1	Macho						Sobre de celofán												19/06/1998				1998	06
IBUNAM:CNIN:OD04853			es					20	71	IBUNAM:CNIN:OD	IBUNAM	CNIN	Colección Nacional de Insectos	UNAM	Especimen preservado				04853				E. González y A. Morales		1	Macho						Sobre de celofán												19/06/1998				1998	06
IBUNAM:CNIN:OD04854			es					20	71	IBUNAM:CNIN:OD	IBUNAM	CNIN	Colección Nacional de Insectos	UNAM	Especimen preservado				04854				E. González y A. Morales		1	Macho						Sobre de celofán												19/06/1998				1998	06
IBUNAM:CNIN:OD04855			es					20	71	IBUNAM:CNIN:OD	IBUNAM	CNIN	Colección Nacional de Insectos	UNAM	Especimen preservado				04855				E. González y A. Morales		1	Macho						Sobre de celofán												19/06/1998				1998	06
IBUNAM:CNIN:OD04856			es					20	71	IBUNAM:CNIN:OD	IBUNAM	CNIN	Colección Nacional de Insectos	UNAM	Especimen preservado				04856				E. González y A. Morales		1	Macho						Sobre de celofán												19/06/1998				1998	06
IBUNAM:CNIN:OD04857			es					20	71	IBUNAM:CNIN:OD	IBUNAM	CNIN	Colección Nacional de Insectos	UNAM	Especimen preservado				04857				E. González y A. Morales		1	Macho						Sobre de celofán												19/06/1998				1998	06
IBUNAM:CNIN:OD04858			es					20	71	IBUNAM:CNIN:OD	IBUNAM	CNIN	Colección Nacional de Insectos	UNAM	Especimen preservado				04858				E. González y A. Morales		1	Macho						Sobre de celofán												19/06/1998				1998	06
IBUNAM:CNIN:OD04859			es					20	71	IBUNAM:CNIN:OD	IBUNAM	CNIN	Colección Nacional de Insectos	UNAM	Especimen preservado				04859				E. González y A. Morales		1	Macho						Sobre de celofán												19/06/1998				1998	06
IBUNAM:CNIN:OD04860			es					20	71	IBUNAM:CNIN:OD	IBUNAM	CNIN	Colección Nacional de Insectos	UNAM	Especimen preservado				04860				E. González y A. Morales		1	Hembra						Sobre de celofán												19/06/1998				1998	06
IBUNAM:CNIN:OD04861			es					20	71	IBUNAM:CNIN:OD	IBUNAM	CNIN	Colección Nacional de Insectos	UNAM	Especimen preservado				04861				E. González-Soriano		1	Macho						Sobre de celofán												23/06/1998				1998	06
IBUNAM:CNIN:OD04862			es					20	71	IBUNAM:CNIN:OD	IBUNAM	CNIN	Colección Nacional de Insectos	UNAM	Especimen preservado				04862				E. González-Soriano		1	Macho						Sobre de celofán												23/06/1998				1998	06
IBUNAM:CNIN:OD04863			es					20	71	IBUNAM:CNIN:OD	IBUNAM	CNIN	Colección Nacional de Insectos	UNAM	Especimen preservado				04863				E. González-Soriano		1	Macho						Sobre de celofán												23/06/1998				1998	06
IBUNAM:CNIN:OD04864			es					20	71	IBUNAM:CNIN:OD	IBUNAM	CNIN	Colección Nacional de Insectos	UNAM	Especimen preservado				04864				E. González y N. Sandoval		1	Macho						Sobre de celofán												22/01/1998				1998	01
IBUNAM:CNIN:OD04865			es					20	71	IBUNAM:CNIN:OD	IBUNAM	CNIN	Colección Nacional de Insectos	UNAM	Especimen preservado				04865				E. González y N. Sandoval		1	Macho						Sobre de celofán												22/01/1998				1998	01
IBUNAM:CNIN:OD04866			es					20	71	IBUNAM:CNIN:OD	IBUNAM	CNIN	Colección Nacional de Insectos	UNAM	Especimen preservado				04866				E. González y N. Sandoval		1	Macho						Sobre de celofán												22/01/1998				1998	01
IBUNAM:CNIN:OD04867			es					20	71	IBUNAM:CNIN:OD	IBUNAM	CNIN	Colección Nacional de Insectos	UNAM	Especimen preservado				04867				E. González y A. Soria		1	Macho						Sobre de celofán												20/07/1998				1998	07
IBUNAM:CNIN:OD04868			es					20	71	IBUNAM:CNIN:OD	IBUNAM	CNIN	Colección Nacional de Insectos	UNAM	Especimen preservado				04868				E. González y A. Soria		1	Macho						Sobre de celofán												20/07/1998				1998	07
IBUNAM:CNIN:OD04869			es					20	71	IBUNAM:CNIN:OD	IBUNAM	CNIN	Colección Nacional de Insectos	UNAM	Especimen preservado				04869				E. González y A. Soria		1	Macho						Sobre de celofán												20/07/1998				1998	07
IBUNAM:CNIN:OD04870			es					20	71	IBUNAM:CNIN:OD	IBUNAM	CNIN	Colección Nacional de Insectos	UNAM	Especimen preservado				04870				E. González-Soriano		1	Hembra						Sobre de celofán												19/07/1998				1998	07
IBUNAM:CNIN:OD04871			es					20	71	IBUNAM:CNIN:OD	IBUNAM	CNIN	Colección Nacional de Insectos	UNAM	Especimen preservado				04871				N. Sandoval y A. Morales		1	Macho						Sobre de celofán												23/07/1998				1998	07
IBUNAM:CNIN:OD04872			es					20	71	IBUNAM:CNIN:OD	IBUNAM	CNIN	Colección Nacional de Insectos	UNAM	Especimen preservado				04872				N. Sandoval y A. Morales		1	Macho						Sobre de celofán												23/07/1998				1998	07
IBUNAM:CNIN:OD04873			es					20	71	IBUNAM:CNIN:OD	IBUNAM	CNIN	Colección Nacional de Insectos	UNAM	Especimen preservado				04873				N. Sandoval y A. Morales		1	Macho						Sobre de celofán												23/07/1998				1998	07
IBUNAM:CNIN:OD04874			es					20	71	IBUNAM:CNIN:OD	IBUNAM	CNIN	Colección Nacional de Insectos	UNAM	Especimen preservado				04874				E. González y A. Soria		1	Macho						Sobre de celofán												20/07/1998				1998	07
IBUNAM:CNIN:OD04875			es					20	71	IBUNAM:CNIN:OD	IBUNAM	CNIN	Colección Nacional de Insectos	UNAM	Especimen preservado				04875				E. González y A. Soria		1	Macho						Sobre de celofán												20/07/1998				1998	07
IBUNAM:CNIN:OD04876			es					20	71	IBUNAM:CNIN:OD	IBUNAM	CNIN	Colección Nacional de Insectos	UNAM	Especimen preservado				04876				E. González y A. Soria		1	Macho						Sobre de celofán												20/07/1998				1998	07
IBUNAM:CNIN:OD04877			es					20	71	IBUNAM:CNIN:OD	IBUNAM	CNIN	Colección Nacional de Insectos	UNAM	Especimen preservado				04877				E. González y A. Soria		1	Hembra						Sobre de celofán												20/07/1998				1998	07
IBUNAM:CNIN:OD04878			es					20	71	IBUNAM:CNIN:OD	IBUNAM	CNIN	Colección Nacional de Insectos	UNAM	Especimen preservado				04878				E. González-Soriano		1	Macho						Sobre de celofán												23/05/1998				1998	05
IBUNAM:CNIN:OD04879			es					20	71	IBUNAM:CNIN:OD	IBUNAM	CNIN	Colección Nacional de Insectos	UNAM	Especimen preservado				04879				E. González-Soriano		1	Macho						Sobre de celofán												20/08/1998				1998	08
IBUNAM:CNIN:OD04880			es					20	71	IBUNAM:CNIN:OD	IBUNAM	CNIN	Colección Nacional de Insectos	UNAM	Especimen preservado				04880				E. González-Soriano		1	Macho						Sobre de celofán												20/08/1998				1998	08
IBUNAM:CNIN:OD04881			es					20	71	IBUNAM:CNIN:OD	IBUNAM	CNIN	Colección Nacional de Insectos	UNAM	Especimen preservado				04881				E. González-Soriano		1	Macho						Sobre de celofán												20/08/1998				1998	08
IBUNAM:CNIN:OD04882			es					20	71	IBUNAM:CNIN:OD	IBUNAM	CNIN	Colección Nacional de Insectos	UNAM	Especimen preservado				04882				E. González-Soriano		1	Macho						Sobre de celofán												23/11/1997				1997	11
IBUNAM:CNIN:OD04883			es					20	71	IBUNAM:CNIN:OD	IBUNAM	CNIN	Colección Nacional de Insectos	UNAM	Especimen preservado				04883				E. González-Soriano		1	Macho						Sobre de celofán												23/11/1997				1997	11
IBUNAM:CNIN:OD04884			es					20	71	IBUNAM:CNIN:OD	IBUNAM	CNIN	Colección Nacional de Insectos	UNAM	Especimen preservado				04884				E. González-Soriano		1	Macho						Sobre de celofán												23/03/1998				1998	03
IBUNAM:CNIN:OD04885			es					20	71	IBUNAM:CNIN:OD	IBUNAM	CNIN	Colección Nacional de Insectos	UNAM	Especimen preservado				04885				E. González-Soriano		1	Macho						Sobre de celofán												23/03/1998				1998	03
IBUNAM:CNIN:OD04886			es					20	71	IBUNAM:CNIN:OD	IBUNAM	CNIN	Colección Nacional de Insectos	UNAM	Especimen preservado				04886				E. González-Soriano		1	Macho						Sobre de celofán												23/01/1998				1998	01
IBUNAM:CNIN:OD04887			es					20	71	IBUNAM:CNIN:OD	IBUNAM	CNIN	Colección Nacional de Insectos	UNAM	Especimen preservado				04887				E. González-Soriano		1	Macho						Sobre de celofán												23/01/1998				1998	01
IBUNAM:CNIN:OD04888			es					20	71	IBUNAM:CNIN:OD	IBUNAM	CNIN	Colección Nacional de Insectos	UNAM	Especimen preservado				04888				E. González-Soriano		1	Macho						Sobre de celofán												23/11/1997				1997	11
IBUNAM:CNIN:OD04889			es					20	71	IBUNAM:CNIN:OD	IBUNAM	CNIN	Colección Nacional de Insectos	UNAM	Especimen preservado				04889				E. González-Soriano		1	Macho						Sobre de celofán												24/11/1997				1997	11
IBUNAM:CNIN:OD04890			es					20	71	IBUNAM:CNIN:OD	IBUNAM	CNIN	Colección Nacional de Insectos	UNAM	Especimen preservado				04890				E. González-Soriano		1	Macho						Sobre de celofán												23/11/1997				1997	11
IBUNAM:CNIN:OD04891			es					20	71	IBUNAM:CNIN:OD	IBUNAM	CNIN	Colección Nacional de Insectos	UNAM	Especimen preservado				04891				E. González-Soriano		1	Macho						Sobre de celofán												24/11/1997				1997	11
IBUNAM:CNIN:OD04892			es					20	71	IBUNAM:CNIN:OD	IBUNAM	CNIN	Colección Nacional de Insectos	UNAM	Especimen preservado				04892				E. González-Soriano		1	Macho						Sobre de celofán												23/11/1997				1997	11
IBUNAM:CNIN:OD04893			es					20	71	IBUNAM:CNIN:OD	IBUNAM	CNIN	Colección Nacional de Insectos	UNAM	Especimen preservado				04893				E. González-Soriano		1	Hembra						Sobre de celofán												20/08/1998				1998	08
IBUNAM:CNIN:OD04894			es					20	71	IBUNAM:CNIN:OD	IBUNAM	CNIN	Colección Nacional de Insectos	UNAM	Especimen preservado				04894				E. González-Soriano		1	Macho						Sobre de celofán												20/08/1998				1998	08
IBUNAM:CNIN:OD04895			es					20	71	IBUNAM:CNIN:OD	IBUNAM	CNIN	Colección Nacional de Insectos	UNAM	Especimen preservado				04895				E. González-Soriano		1	Macho						Sobre de celofán												20/08/1998				1998	08
IBUNAM:CNIN:OD04896			es					20	71	IBUNAM:CNIN:OD	IBUNAM	CNIN	Colección Nacional de Insectos	UNAM	Especimen preservado				04896				E. González-Soriano		1	Macho						Sobre de celofán												21/04/1998				1998	04
IBUNAM:CNIN:OD04897			es					20	71	IBUNAM:CNIN:OD	IBUNAM	CNIN	Colección Nacional de Insectos	UNAM	Especimen preservado				04897				E. González-Soriano		1	Hembra						Sobre de celofán												22/04/1998				1998	04
IBUNAM:CNIN:OD04898			es					20	71	IBUNAM:CNIN:OD	IBUNAM	CNIN	Colección Nacional de Insectos	UNAM	Especimen preservado				04898				E. González-Soriano		1	Macho						Sobre de celofán												24/03/1998				1998	03
IBUNAM:CNIN:OD04899			es					20	71	IBUNAM:CNIN:OD	IBUNAM	CNIN	Colección Nacional de Insectos	UNAM	Especimen preservado				04899				E. González-Soriano		1	Macho						Sobre de celofán												24/03/1998				1998	03
IBUNAM:CNIN:OD04900			es					20	71	IBUNAM:CNIN:OD	IBUNAM	CNIN	Colección Nacional de Insectos	UNAM	Especimen preservado				04900				E. González-Soriano		1	Macho						Sobre de celofán												24/03/1998				1998	03
IBUNAM:CNIN:OD04901			es					20	71	IBUNAM:CNIN:OD	IBUNAM	CNIN	Colección Nacional de Insectos	UNAM	Especimen preservado				04901				E. González-Soriano		1	Macho						Sobre de celofán												25/03/1998				1998	03
IBUNAM:CNIN:OD04902			es					20	71	IBUNAM:CNIN:OD	IBUNAM	CNIN	Colección Nacional de Insectos	UNAM	Especimen preservado				04902				E. González-Soriano		1	Macho						Sobre de celofán												25/03/1998				1998	03
IBUNAM:CNIN:OD04903			es					20	71	IBUNAM:CNIN:OD	IBUNAM	CNIN	Colección Nacional de Insectos	UNAM	Especimen preservado				04903				E. González-Soriano		1	Macho						Sobre de celofán												25/03/1998				1998	03
IBUNAM:CNIN:OD04904			es					20	71	IBUNAM:CNIN:OD	IBUNAM	CNIN	Colección Nacional de Insectos	UNAM	Especimen preservado				04904				E. González-Soriano		1	Macho						Sobre de celofán												25/03/1998				1998	03
IBUNAM:CNIN:OD04905			es					20	71	IBUNAM:CNIN:OD	IBUNAM	CNIN	Colección Nacional de Insectos	UNAM	Especimen preservado				04905				E. González-Soriano		1	Macho						Sobre de celofán												17/10/1998				1998	10
IBUNAM:CNIN:OD04906			es					20	71	IBUNAM:CNIN:OD	IBUNAM	CNIN	Colección Nacional de Insectos	UNAM	Especimen preservado				04906				E. González-Soriano		1	Macho						Sobre de celofán												20/09/1998				1998	09
IBUNAM:CNIN:OD04907			es					20	71	IBUNAM:CNIN:OD	IBUNAM	CNIN	Colección Nacional de Insectos	UNAM	Especimen preservado				04907				E. González-Soriano		1	Macho						Sobre de celofán												21/09/1998				1998	09
IBUNAM:CNIN:OD04908			es					20	71	IBUNAM:CNIN:OD	IBUNAM	CNIN	Colección Nacional de Insectos	UNAM	Especimen preservado				04908				E. González-Soriano		1	Macho						Sobre de celofán												25/05/1998				1998	05
IBUNAM:CNIN:OD04910			es					20	71	IBUNAM:CNIN:OD	IBUNAM	CNIN	Colección Nacional de Insectos	UNAM	Especimen preservado				04910				E. González-Soriano		1	Macho						Sobre de celofán												24/05/1998				1998	05
IBUNAM:CNIN:OD04911			es					20	71	IBUNAM:CNIN:OD	IBUNAM	CNIN	Colección Nacional de Insectos	UNAM	Especimen preservado				04911				E. González-Soriano		1	Macho						Sobre de celofán												22/05/1998				1998	05
IBUNAM:CNIN:OD04912			es					20	71	IBUNAM:CNIN:OD	IBUNAM	CNIN	Colección Nacional de Insectos	UNAM	Especimen preservado				04912				E. González-Soriano		1	Macho						Sobre de celofán												22/05/1998				1998	05
IBUNAM:CNIN:OD04913			es					20	71	IBUNAM:CNIN:OD	IBUNAM	CNIN	Colección Nacional de Insectos	UNAM	Especimen preservado				04913				E. González-Soriano		1	Macho						Sobre de celofán												23/05/1998				1998	05
IBUNAM:CNIN:OD04914			es					20	71	IBUNAM:CNIN:OD	IBUNAM	CNIN	Colección Nacional de Insectos	UNAM	Especimen preservado				04914				E. González-Soriano		1	Macho						Sobre de celofán												21/08/1998				1998	08
IBUNAM:CNIN:OD04915			es					20	71	IBUNAM:CNIN:OD	IBUNAM	CNIN	Colección Nacional de Insectos	UNAM	Especimen preservado				04915				E. González-Soriano		1	Hembra						Sobre de celofán												20/06/1998				1998	06
IBUNAM:CNIN:OD04916			es					20	71	IBUNAM:CNIN:OD	IBUNAM	CNIN	Colección Nacional de Insectos	UNAM	Especimen preservado				04916				E. González y N. Sandoval		1	Macho						Sobre de celofán												21/05/1998				1998	05
IBUNAM:CNIN:OD04917			es					20	71	IBUNAM:CNIN:OD	IBUNAM	CNIN	Colección Nacional de Insectos	UNAM	Especimen preservado				04917				E. González-Soriano		1	Hembra						Sobre de celofán												23/06/1998				1998	06
IBUNAM:CNIN:OD04918			es					20	71	IBUNAM:CNIN:OD	IBUNAM	CNIN	Colección Nacional de Insectos	UNAM	Especimen preservado				04918				E. González-Soriano		1	Hembra						Sobre de celofán												20/06/1998				1998	06
IBUNAM:CNIN:OD04919			es					20	71	IBUNAM:CNIN:OD	IBUNAM	CNIN	Colección Nacional de Insectos	UNAM	Especimen preservado				04919				E. González y N. Sandoval		1	Macho y Hembra						Sobre de celofán												21/05/1998				1998	05
IBUNAM:CNIN:OD04920			es					20	71	IBUNAM:CNIN:OD	IBUNAM	CNIN	Colección Nacional de Insectos	UNAM	Especimen preservado				04920				E. González-Soriano		1	Macho						Sobre de celofán												20/06/1998				1998	06
IBUNAM:CNIN:OD04921			es					20	71	IBUNAM:CNIN:OD	IBUNAM	CNIN	Colección Nacional de Insectos	UNAM	Especimen preservado				04921				E. González y N. Sandoval		1	Hembra						Sobre de celofán												21/05/1998				1998	05
IBUNAM:CNIN:OD04922			es					20	71	IBUNAM:CNIN:OD	IBUNAM	CNIN	Colección Nacional de Insectos	UNAM	Especimen preservado				04922				E. González y N. Sandoval		1	Hembra						Sobre de celofán												21/05/1998				1998	05
IBUNAM:CNIN:OD04923			es					20	71	IBUNAM:CNIN:OD	IBUNAM	CNIN	Colección Nacional de Insectos	UNAM	Especimen preservado				04923				E. González-Soriano		1	Macho						Sobre de celofán												25/03/1998				1998	03
IBUNAM:CNIN:OD04924			es					20	71	IBUNAM:CNIN:OD	IBUNAM	CNIN	Colección Nacional de Insectos	UNAM	Especimen preservado				04924				E. González-Soriano		1	Macho						Sobre de celofán												23/03/1998				1998	03
IBUNAM:CNIN:OD04925			es					20	71	IBUNAM:CNIN:OD	IBUNAM	CNIN	Colección Nacional de Insectos	UNAM	Especimen preservado				04925				E. González-Soriano		1	Macho						Sobre de celofán												23/03/1998				1998	03
IBUNAM:CNIN:OD04926			es					20	71	IBUNAM:CNIN:OD	IBUNAM	CNIN	Colección Nacional de Insectos	UNAM	Especimen preservado				04926				E. González-Soriano		1	Macho						Sobre de celofán												24/03/1998				1998	03
IBUNAM:CNIN:OD04927			es					20	71	IBUNAM:CNIN:OD	IBUNAM	CNIN	Colección Nacional de Insectos	UNAM	Especimen preservado				04927				E. González-Soriano		1	Macho						Sobre de celofán												23/03/1998				1998	03
IBUNAM:CNIN:OD04928			es					20	71	IBUNAM:CNIN:OD	IBUNAM	CNIN	Colección Nacional de Insectos	UNAM	Especimen preservado				04928				E. González-Soriano		1	Hembra						Sobre de celofán												26/01/1998				1998	01
IBUNAM:CNIN:OD04929			es					20	71	IBUNAM:CNIN:OD	IBUNAM	CNIN	Colección Nacional de Insectos	UNAM	Especimen preservado				04929				E. González-Soriano		1	Macho						Sobre de celofán												25/01/1998				1998	01
IBUNAM:CNIN:OD04930			es					20	71	IBUNAM:CNIN:OD	IBUNAM	CNIN	Colección Nacional de Insectos	UNAM	Especimen preservado				04930				E. González-Soriano		1	Macho						Sobre de celofán												26/01/1998				1998	01
IBUNAM:CNIN:OD04931			es					20	71	IBUNAM:CNIN:OD	IBUNAM	CNIN	Colección Nacional de Insectos	UNAM	Especimen preservado				04931				E. González y N. Sandoval		1	Macho						Sobre de celofán												22/01/1998				1998	01
IBUNAM:CNIN:OD04932			es					20	71	IBUNAM:CNIN:OD	IBUNAM	CNIN	Colección Nacional de Insectos	UNAM	Especimen preservado				04932				E. González y N. Sandoval		1	Macho y Hembra						Sobre de celofán												22/01/1998				1998	01
IBUNAM:CNIN:OD04933			es					20	71	IBUNAM:CNIN:OD	IBUNAM	CNIN	Colección Nacional de Insectos	UNAM	Especimen preservado				04933				E. González y N. Sandoval		1	Macho						Sobre de celofán												23/01/1998				1998	01
IBUNAM:CNIN:OD04934			es					20	71	IBUNAM:CNIN:OD	IBUNAM	CNIN	Colección Nacional de Insectos	UNAM	Especimen preservado				04934				E. González y N. Sandoval		1	Macho						Sobre de celofán												23/01/1998				1998	01
IBUNAM:CNIN:OD04935			es					20	71	IBUNAM:CNIN:OD	IBUNAM	CNIN	Colección Nacional de Insectos	UNAM	Especimen preservado				04935				E. González y N. Sandoval		1	Macho						Sobre de celofán												23/01/1998				1998	01
IBUNAM:CNIN:OD04936			es					20	71	IBUNAM:CNIN:OD	IBUNAM	CNIN	Colección Nacional de Insectos	UNAM	Especimen preservado				04936				E. González-Soriano		1	Macho						Sobre de celofán												23/01/1998				1998	01
IBUNAM:CNIN:OD04937			es					20	71	IBUNAM:CNIN:OD	IBUNAM	CNIN	Colección Nacional de Insectos	UNAM	Especimen preservado				04937				E. González-Soriano		1	Macho						Sobre de celofán												23/01/1998				1998	01
IBUNAM:CNIN:OD04938			es					20	71	IBUNAM:CNIN:OD	IBUNAM	CNIN	Colección Nacional de Insectos	UNAM	Especimen preservado				04938				E. González-Soriano		1	Macho						Sobre de celofán												23/01/1998				1998	01
IBUNAM:CNIN:OD04939			es					20	71	IBUNAM:CNIN:OD	IBUNAM	CNIN	Colección Nacional de Insectos	UNAM	Especimen preservado				04939				E. González y N. Sandoval		1	Macho						Sobre de celofán												23/01/1998				1998	01
IBUNAM:CNIN:OD04940			es					20	71	IBUNAM:CNIN:OD	IBUNAM	CNIN	Colección Nacional de Insectos	UNAM	Especimen preservado				04940				E. González y N. Sandoval		1	Macho						Sobre de celofán												23/01/1998				1998	01
IBUNAM:CNIN:OD04941			es					20	71	IBUNAM:CNIN:OD	IBUNAM	CNIN	Colección Nacional de Insectos	UNAM	Especimen preservado				04941				E. González-Soriano		1	Hembra						Sobre de celofán												23/01/1998				1998	01
IBUNAM:CNIN:OD04942			es					20	71	IBUNAM:CNIN:OD	IBUNAM	CNIN	Colección Nacional de Insectos	UNAM	Especimen preservado				04942				E. González y N. Sandoval		1	Macho						Sobre de celofán												22/01/1998				1998	01
IBUNAM:CNIN:OD04943			es					20	71	IBUNAM:CNIN:OD	IBUNAM	CNIN	Colección Nacional de Insectos	UNAM	Especimen preservado				04943				E. González y N. Sandoval		1	Macho						Sobre de celofán												22/01/1998				1998	01
IBUNAM:CNIN:OD04944			es					20	71	IBUNAM:CNIN:OD	IBUNAM	CNIN	Colección Nacional de Insectos	UNAM	Especimen preservado				04944				E. González-Soriano		1	Macho y Hembra						Sobre de celofán												26/01/1998				1998	01
IBUNAM:CNIN:OD04945			es					20	71	IBUNAM:CNIN:OD	IBUNAM	CNIN	Colección Nacional de Insectos	UNAM	Especimen preservado				04945				E. González y N. Sandoval		1	Macho y Hembra						Sobre de celofán												22/01/1998				1998	01
IBUNAM:CNIN:OD04946			es					20	71	IBUNAM:CNIN:OD	IBUNAM	CNIN	Colección Nacional de Insectos	UNAM	Especimen preservado				04946				E. González y N. Sandoval		1	Macho y Hembra						Sobre de celofán												22/01/1998				1998	01
IBUNAM:CNIN:OD04947			es					20	71	IBUNAM:CNIN:OD	IBUNAM	CNIN	Colección Nacional de Insectos	UNAM	Especimen preservado				04947				E. González y N. Sandoval		1	Hembra						Sobre de celofán												22/01/1998				1998	01
IBUNAM:CNIN:OD04948			es					20	71	IBUNAM:CNIN:OD	IBUNAM	CNIN	Colección Nacional de Insectos	UNAM	Especimen preservado				04948				E. González-Soriano		1	Macho						Sobre de celofán												26/01/1998				1998	01
IBUNAM:CNIN:OD04949			es					20	71	IBUNAM:CNIN:OD	IBUNAM	CNIN	Colección Nacional de Insectos	UNAM	Especimen preservado				04949				E. González y N. Sandoval		1	Macho y Hembra						Sobre de celofán												22/01/1998				1998	01
IBUNAM:CNIN:OD04950			es					20	71	IBUNAM:CNIN:OD	IBUNAM	CNIN	Colección Nacional de Insectos	UNAM	Especimen preservado				04950				E. González y N. Sandoval		1	Hembra						Sobre de celofán												22/01/1998				1998	01
IBUNAM:CNIN:OD04951			es					20	71	IBUNAM:CNIN:OD	IBUNAM	CNIN	Colección Nacional de Insectos	UNAM	Especimen preservado				04951				E. González y N. Sandoval		1	Macho						Sobre de celofán												22/01/1998				1998	01
IBUNAM:CNIN:OD04952			es					20	71	IBUNAM:CNIN:OD	IBUNAM	CNIN	Colección Nacional de Insectos	UNAM	Especimen preservado				04952				E. González-Soriano		1	Macho						Sobre de celofán												24/11/1997				1997	11
IBUNAM:CNIN:OD04953			es					20	71	IBUNAM:CNIN:OD	IBUNAM	CNIN	Colección Nacional de Insectos	UNAM	Especimen preservado				04953				E. González-Soriano		1	Macho						Sobre de celofán												24/11/1997				1997	11
IBUNAM:CNIN:OD04954			es					20	71	IBUNAM:CNIN:OD	IBUNAM	CNIN	Colección Nacional de Insectos	UNAM	Especimen preservado				04954				E. González-Soriano		1	Hembra						Sobre de celofán												24/11/1997				1997	11
IBUNAM:CNIN:OD04955			es					20	71	IBUNAM:CNIN:OD	IBUNAM	CNIN	Colección Nacional de Insectos	UNAM	Especimen preservado				04955				E. González-Soriano		1	Macho						Sobre de celofán												24/11/1997				1997	11
IBUNAM:CNIN:OD04956			es					20	71	IBUNAM:CNIN:OD	IBUNAM	CNIN	Colección Nacional de Insectos	UNAM	Especimen preservado				04956				E. González-Soriano		1	Macho						Sobre de celofán												24/11/1997				1997	11
IBUNAM:CNIN:OD04957			es					20	71	IBUNAM:CNIN:OD	IBUNAM	CNIN	Colección Nacional de Insectos	UNAM	Especimen preservado				04957				E. González-Soriano		1	Macho						Sobre de celofán												24/11/1997				1997	11
IBUNAM:CNIN:OD04958			es					20	71	IBUNAM:CNIN:OD	IBUNAM	CNIN	Colección Nacional de Insectos	UNAM	Especimen preservado				04958				E. González-Soriano		1	Macho						Sobre de celofán												24/11/1997				1997	11
IBUNAM:CNIN:OD04959			es					20	71	IBUNAM:CNIN:OD	IBUNAM	CNIN	Colección Nacional de Insectos	UNAM	Especimen preservado				04959				E. González-Soriano		1	Hembra						Sobre de celofán												24/11/1997				1997	11
IBUNAM:CNIN:OD04960			es					20	71	IBUNAM:CNIN:OD	IBUNAM	CNIN	Colección Nacional de Insectos	UNAM	Especimen preservado				04960				E. González-Soriano		1	Macho y Hembra						Sobre de celofán												24/11/1997				1997	11
IBUNAM:CNIN:OD04961			es					20	71	IBUNAM:CNIN:OD	IBUNAM	CNIN	Colección Nacional de Insectos	UNAM	Especimen preservado				04961				E. González-Soriano		1	Hembra						Sobre de celofán												23/11/1997				1997	11
IBUNAM:CNIN:OD04962			es					20	71	IBUNAM:CNIN:OD	IBUNAM	CNIN	Colección Nacional de Insectos	UNAM	Especimen preservado				04962				E. González-Soriano		1	Macho						Sobre de celofán												24/11/1997				1997	11
IBUNAM:CNIN:OD04963			es					20	71	IBUNAM:CNIN:OD	IBUNAM	CNIN	Colección Nacional de Insectos	UNAM	Especimen preservado				04963				E. González-Soriano		1	Macho						Sobre de celofán												24/11/1997				1997	11
IBUNAM:CNIN:OD04964			es					20	71	IBUNAM:CNIN:OD	IBUNAM	CNIN	Colección Nacional de Insectos	UNAM	Especimen preservado				04964				E. González-Soriano		1	Macho						Sobre de celofán												24/11/1997				1997	11
IBUNAM:CNIN:OD04965			es					20	71	IBUNAM:CNIN:OD	IBUNAM	CNIN	Colección Nacional de Insectos	UNAM	Especimen preservado				04965				E. González-Soriano		1	Hembra						Sobre de celofán												24/11/1997				1997	11
IBUNAM:CNIN:OD04966			es					20	71	IBUNAM:CNIN:OD	IBUNAM	CNIN	Colección Nacional de Insectos	UNAM	Especimen preservado				04966				E. González-Soriano		1	Macho						Sobre de celofán												25/11/1997				1997	11
IBUNAM:CNIN:OD04967			es					20	71	IBUNAM:CNIN:OD	IBUNAM	CNIN	Colección Nacional de Insectos	UNAM	Especimen preservado				04967				E. González-Soriano		1	Macho						Sobre de celofán												25/11/1997				1997	11
IBUNAM:CNIN:OD04968			es					20	71	IBUNAM:CNIN:OD	IBUNAM	CNIN	Colección Nacional de Insectos	UNAM	Especimen preservado				04968				E. González-Soriano		1	Macho						Sobre de celofán												23/11/1997				1997	11
IBUNAM:CNIN:OD04969			es					20	71	IBUNAM:CNIN:OD	IBUNAM	CNIN	Colección Nacional de Insectos	UNAM	Especimen preservado				04969				E. González-Soriano		1	Macho						Sobre de celofán												25/11/1997				1997	11
IBUNAM:CNIN:OD04970			es					20	71	IBUNAM:CNIN:OD	IBUNAM	CNIN	Colección Nacional de Insectos	UNAM	Especimen preservado				04970				E. González-Soriano		1	Macho						Sobre de celofán												23/11/1997				1997	11
IBUNAM:CNIN:OD04971			es					20	71	IBUNAM:CNIN:OD	IBUNAM	CNIN	Colección Nacional de Insectos	UNAM	Especimen preservado				04971				E. González-Soriano		1	Macho y Hembra						Sobre de celofán												24/11/1997				1997	11
IBUNAM:CNIN:OD04972			es					20	71	IBUNAM:CNIN:OD	IBUNAM	CNIN	Colección Nacional de Insectos	UNAM	Especimen preservado				04972				E. González-Soriano		1	Hembra						Sobre de celofán												23/11/1997				1997	11
IBUNAM:CNIN:OD04973			es					20	71	IBUNAM:CNIN:OD	IBUNAM	CNIN	Colección Nacional de Insectos	UNAM	Especimen preservado				04973				E. González-Soriano		1	Macho						Sobre de celofán												24/11/1997				1997	11
IBUNAM:CNIN:OD04974			es					20	71	IBUNAM:CNIN:OD	IBUNAM	CNIN	Colección Nacional de Insectos	UNAM	Especimen preservado				04974				E. González-Soriano		1	Hembra						Sobre de celofán												24/11/1997				1997	11
IBUNAM:CNIN:OD04975			es					20	71	IBUNAM:CNIN:OD	IBUNAM	CNIN	Colección Nacional de Insectos	UNAM	Especimen preservado				04975				E. González-Soriano		1	Macho						Sobre de celofán												24/11/1997				1997	11
IBUNAM:CNIN:OD04976			es					20	71	IBUNAM:CNIN:OD	IBUNAM	CNIN	Colección Nacional de Insectos	UNAM	Especimen preservado				04976				E. González-Soriano		1	Macho						Sobre de celofán												24/11/1997				1997	11
IBUNAM:CNIN:OD04977			es					20	71	IBUNAM:CNIN:OD	IBUNAM	CNIN	Colección Nacional de Insectos	UNAM	Especimen preservado				04977				E. González-Soriano		1	Hembra						Sobre de celofán												23/11/1997				1997	11
IBUNAM:CNIN:OD04978			es					20	71	IBUNAM:CNIN:OD	IBUNAM	CNIN	Colección Nacional de Insectos	UNAM	Especimen preservado				04978				E. González-Soriano		1	Hembra						Sobre de celofán												23/11/1997				1997	11
IBUNAM:CNIN:OD04979			es					20	71	IBUNAM:CNIN:OD	IBUNAM	CNIN	Colección Nacional de Insectos	UNAM	Especimen preservado				04979				E. González-Soriano		1	Macho						Sobre de celofán												24/11/1997				1997	11
IBUNAM:CNIN:OD04980			es					20	71	IBUNAM:CNIN:OD	IBUNAM	CNIN	Colección Nacional de Insectos	UNAM	Especimen preservado				04980				E. González-Soriano		1	Macho						Sobre de celofán												23/11/1997				1997	11
IBUNAM:CNIN:OD04981			es					20	71	IBUNAM:CNIN:OD	IBUNAM	CNIN	Colección Nacional de Insectos	UNAM	Especimen preservado				04981				E. González-Soriano		1	Macho						Sobre de celofán												23/11/1997				1997	11
IBUNAM:CNIN:OD04982			es					20	71	IBUNAM:CNIN:OD	IBUNAM	CNIN	Colección Nacional de Insectos	UNAM	Especimen preservado				04982				E. González-Soriano		1	Macho y Hembra						Sobre de celofán												24/11/1997				1997	11
IBUNAM:CNIN:OD04983			es					20	71	IBUNAM:CNIN:OD	IBUNAM	CNIN	Colección Nacional de Insectos	UNAM	Especimen preservado				04983				E. González-Soriano		1	Hembra						Sobre de celofán												24/11/1997				1997	11
IBUNAM:CNIN:OD04984			es					20	71	IBUNAM:CNIN:OD	IBUNAM	CNIN	Colección Nacional de Insectos	UNAM	Especimen preservado				04984				E. González-Soriano		1	Macho y Hembra						Sobre de celofán												23/11/1997				1997	11
IBUNAM:CNIN:OD04985			es					20	71	IBUNAM:CNIN:OD	IBUNAM	CNIN	Colección Nacional de Insectos	UNAM	Especimen preservado				04985				E. González-Soriano		1	Macho						Sobre de celofán												24/11/1997				1997	11
IBUNAM:CNIN:OD04986			es					20	71	IBUNAM:CNIN:OD	IBUNAM	CNIN	Colección Nacional de Insectos	UNAM	Especimen preservado				04986				E. González-Soriano		1	Macho						Sobre de celofán												24/11/1997				1997	11
IBUNAM:CNIN:OD04987			es					20	71	IBUNAM:CNIN:OD	IBUNAM	CNIN	Colección Nacional de Insectos	UNAM	Especimen preservado				04987				E. González-Soriano		1	Macho y Hembra						Sobre de celofán												24/11/1997				1997	11
IBUNAM:CNIN:OD04988			es					20	71	IBUNAM:CNIN:OD	IBUNAM	CNIN	Colección Nacional de Insectos	UNAM	Especimen preservado				04988				E. González-Soriano		1	Macho						Sobre de celofán												24/11/1997				1997	11
IBUNAM:CNIN:OD04989			es					20	71	IBUNAM:CNIN:OD	IBUNAM	CNIN	Colección Nacional de Insectos	UNAM	Especimen preservado				04989				E. González-Soriano		1	Macho						Sobre de celofán												24/11/1997				1997	11
IBUNAM:CNIN:OD04990			es					20	71	IBUNAM:CNIN:OD	IBUNAM	CNIN	Colección Nacional de Insectos	UNAM	Especimen preservado				04990				E. González-Soriano		1	Macho						Sobre de celofán												24/11/1997				1997	11
IBUNAM:CNIN:OD04991			es					20	71	IBUNAM:CNIN:OD	IBUNAM	CNIN	Colección Nacional de Insectos	UNAM	Especimen preservado				04991				E. González-Soriano		1	Hembra						Sobre de celofán												24/11/1997				1997	11
IBUNAM:CNIN:OD04992			es					20	71	IBUNAM:CNIN:OD	IBUNAM	CNIN	Colección Nacional de Insectos	UNAM	Especimen preservado				04992				E. González-Soriano		1	Macho						Sobre de celofán												24/11/1997				1997	11
IBUNAM:CNIN:OD04993			es					20	71	IBUNAM:CNIN:OD	IBUNAM	CNIN	Colección Nacional de Insectos	UNAM	Especimen preservado				04993				E. González-Soriano		1	Macho						Sobre de celofán												22/06/1998				1998	06
IBUNAM:CNIN:OD04994			es					20	71	IBUNAM:CNIN:OD	IBUNAM	CNIN	Colección Nacional de Insectos	UNAM	Especimen preservado				04994				E. González-Soriano		1	Macho						Sobre de celofán												23/06/1998				1998	06
IBUNAM:CNIN:OD04995			es					20	71	IBUNAM:CNIN:OD	IBUNAM	CNIN	Colección Nacional de Insectos	UNAM	Especimen preservado				04995				E. González-Soriano		1	Macho						Sobre de celofán												20/06/1998				1998	06
IBUNAM:CNIN:OD04996			es					20	71	IBUNAM:CNIN:OD	IBUNAM	CNIN	Colección Nacional de Insectos	UNAM	Especimen preservado				04996				E. González-Soriano		1	Macho						Sobre de celofán												20/06/1998				1998	06
IBUNAM:CNIN:OD04997			es					20	71	IBUNAM:CNIN:OD	IBUNAM	CNIN	Colección Nacional de Insectos	UNAM	Especimen preservado				04997				E. González-Soriano		1	Macho						Sobre de celofán												20/06/1998				1998	06
IBUNAM:CNIN:OD04998			es					20	71	IBUNAM:CNIN:OD	IBUNAM	CNIN	Colección Nacional de Insectos	UNAM	Especimen preservado				04998				E. González-Soriano		1	Macho						Sobre de celofán												20/06/1998				1998	06
IBUNAM:CNIN:OD04999			es					20	71	IBUNAM:CNIN:OD	IBUNAM	CNIN	Colección Nacional de Insectos	UNAM	Especimen preservado				04999				E. González-Soriano		1	Macho						Sobre de celofán												20/06/1998				1998	06
IBUNAM:CNIN:OD05000			es					20	71	IBUNAM:CNIN:OD	IBUNAM	CNIN	Colección Nacional de Insectos	UNAM	Especimen preservado				05000				E. González-Soriano		1	Macho y Hembra						Sobre de celofán												21/06/1998				1998	06
IBUNAM:CNIN:OD05001			es					20	71	IBUNAM:CNIN:OD	IBUNAM	CNIN	Colección Nacional de Insectos	UNAM	Especimen preservado				05001				E. González y N. Sandoval		1	Macho						Sobre de celofán												21/05/1998				1998	05
IBUNAM:CNIN:OD05002			es					20	71	IBUNAM:CNIN:OD	IBUNAM	CNIN	Colección Nacional de Insectos	UNAM	Especimen preservado				05002				E. González y N. Sandoval		1	Macho						Sobre de celofán												21/05/1998				1998	05
IBUNAM:CNIN:OD05003			es					20	71	IBUNAM:CNIN:OD	IBUNAM	CNIN	Colección Nacional de Insectos	UNAM	Especimen preservado				05003				E. González y N. Sandoval		1	Macho						Sobre de celofán												21/05/1998				1998	05
IBUNAM:CNIN:OD05004			es					20	71	IBUNAM:CNIN:OD	IBUNAM	CNIN	Colección Nacional de Insectos	UNAM	Especimen preservado				05004				E. González y A. Soria		1	Macho y Hembra						Sobre de celofán												20/07/1998				1998	07
IBUNAM:CNIN:OD05005			es					20	71	IBUNAM:CNIN:OD	IBUNAM	CNIN	Colección Nacional de Insectos	UNAM	Especimen preservado				05005				E. González y A. Soria		1	Hembra						Sobre de celofán												20/07/1998				1998	07
IBUNAM:CNIN:OD05006			es					20	71	IBUNAM:CNIN:OD	IBUNAM	CNIN	Colección Nacional de Insectos	UNAM	Especimen preservado				05006				E. González-Soriano		1	Macho						Sobre de celofán												19/07/1998				1998	07
IBUNAM:CNIN:OD05007			es					20	71	IBUNAM:CNIN:OD	IBUNAM	CNIN	Colección Nacional de Insectos	UNAM	Especimen preservado				05007				E. González-Soriano		1	Macho						Sobre de celofán												19/07/1998				1998	07
IBUNAM:CNIN:OD05008			es					20	71	IBUNAM:CNIN:OD	IBUNAM	CNIN	Colección Nacional de Insectos	UNAM	Especimen preservado				05008				E. González y A. Soria		1	Macho						Sobre de celofán												20/07/1998				1998	07
IBUNAM:CNIN:OD05009			es					20	71	IBUNAM:CNIN:OD	IBUNAM	CNIN	Colección Nacional de Insectos	UNAM	Especimen preservado				05009				A. Morales		1	Macho						Sobre de celofán												19/07/1998				1998	07
IBUNAM:CNIN:OD05010			es					20	71	IBUNAM:CNIN:OD	IBUNAM	CNIN	Colección Nacional de Insectos	UNAM	Especimen preservado				05010				E. González-Soriano		1	Macho						Sobre de celofán												19/07/1998				1998	07
IBUNAM:CNIN:OD05011			es					20	71	IBUNAM:CNIN:OD	IBUNAM	CNIN	Colección Nacional de Insectos	UNAM	Especimen preservado				05011				E. González-Soriano		1	Macho						Sobre de celofán												19/07/1998				1998	07
IBUNAM:CNIN:OD05012			es					20	71	IBUNAM:CNIN:OD	IBUNAM	CNIN	Colección Nacional de Insectos	UNAM	Especimen preservado				05012				E. González-Soriano		1	Macho						Sobre de celofán												19/07/1998				1998	07
IBUNAM:CNIN:OD05013			es					20	71	IBUNAM:CNIN:OD	IBUNAM	CNIN	Colección Nacional de Insectos	UNAM	Especimen preservado				05013				E. González-Soriano		1	Macho						Sobre de celofán												19/07/1998				1998	07
IBUNAM:CNIN:OD05014			es					20	71	IBUNAM:CNIN:OD	IBUNAM	CNIN	Colección Nacional de Insectos	UNAM	Especimen preservado				05014				E. González-Soriano		1	Macho						Sobre de celofán												19/07/1998				1998	07
IBUNAM:CNIN:OD05015			es					20	71	IBUNAM:CNIN:OD	IBUNAM	CNIN	Colección Nacional de Insectos	UNAM	Especimen preservado				05015				E. González-Soriano		1	Macho						Sobre de celofán												19/07/1998				1998	07
IBUNAM:CNIN:OD05016			es					20	71	IBUNAM:CNIN:OD	IBUNAM	CNIN	Colección Nacional de Insectos	UNAM	Especimen preservado				05016				N. Sandoval y A. Morales		1	Macho						Sobre de celofán												23/07/1998				1998	07
IBUNAM:CNIN:OD05017			es					20	71	IBUNAM:CNIN:OD	IBUNAM	CNIN	Colección Nacional de Insectos	UNAM	Especimen preservado				05017				E. González-Soriano		1	Macho						Sobre de celofán												19/07/1998				1998	07
IBUNAM:CNIN:OD05018			es					20	71	IBUNAM:CNIN:OD	IBUNAM	CNIN	Colección Nacional de Insectos	UNAM	Especimen preservado				05018				E. González-Soriano		1	Macho						Sobre de celofán												23/07/1998				1998	07
IBUNAM:CNIN:OD05019			es					20	71	IBUNAM:CNIN:OD	IBUNAM	CNIN	Colección Nacional de Insectos	UNAM	Especimen preservado				05019				E. González-Soriano		1	Macho						Sobre de celofán												20/08/1998				1998	08
IBUNAM:CNIN:OD05020			es					20	71	IBUNAM:CNIN:OD	IBUNAM	CNIN	Colección Nacional de Insectos	UNAM	Especimen preservado				05020				E. González-Soriano		1	Macho						Sobre de celofán												20/08/1998				1998	08
IBUNAM:CNIN:OD05021			es					20	71	IBUNAM:CNIN:OD	IBUNAM	CNIN	Colección Nacional de Insectos	UNAM	Especimen preservado				05021				E. González-Soriano		1	Macho						Sobre de celofán												21/08/1998				1998	08
IBUNAM:CNIN:OD05022			es					20	71	IBUNAM:CNIN:OD	IBUNAM	CNIN	Colección Nacional de Insectos	UNAM	Especimen preservado				05022				E. González-Soriano		1	Macho						Sobre de celofán												20/08/1998				1998	08
IBUNAM:CNIN:OD05023			es					20	71	IBUNAM:CNIN:OD	IBUNAM	CNIN	Colección Nacional de Insectos	UNAM	Especimen preservado				05023				E. González-Soriano		1	Macho						Sobre de celofán												20/08/1998				1998	08
IBUNAM:CNIN:OD05024			es					20	71	IBUNAM:CNIN:OD	IBUNAM	CNIN	Colección Nacional de Insectos	UNAM	Especimen preservado				05024				E. González-Soriano		1	Macho y Hembra						Sobre de celofán												20/08/1998				1998	08
IBUNAM:CNIN:OD05025			es					20	71	IBUNAM:CNIN:OD	IBUNAM	CNIN	Colección Nacional de Insectos	UNAM	Especimen preservado				05025				E. González-Soriano		1	Macho						Sobre de celofán												20/08/1998				1998	08
IBUNAM:CNIN:OD05026			es					20	71	IBUNAM:CNIN:OD	IBUNAM	CNIN	Colección Nacional de Insectos	UNAM	Especimen preservado				05026				E. González-Soriano		1	Macho y Hembra						Sobre de celofán												20/08/1998				1998	08
IBUNAM:CNIN:OD05027			es					20	71	IBUNAM:CNIN:OD	IBUNAM	CNIN	Colección Nacional de Insectos	UNAM	Especimen preservado				05027				E. González-Soriano		1	Macho						Sobre de celofán												20/08/1998				1998	08
IBUNAM:CNIN:OD05028			es					20	71	IBUNAM:CNIN:OD	IBUNAM	CNIN	Colección Nacional de Insectos	UNAM	Especimen preservado				05028				E. González-Soriano		1	Macho						Sobre de celofán												20/08/1998				1998	08
IBUNAM:CNIN:OD05029			es					20	71	IBUNAM:CNIN:OD	IBUNAM	CNIN	Colección Nacional de Insectos	UNAM	Especimen preservado				05029				E. González-Soriano		1	Macho						Sobre de celofán												23/05/1998				1998	05
IBUNAM:CNIN:OD05030			es					20	71	IBUNAM:CNIN:OD	IBUNAM	CNIN	Colección Nacional de Insectos	UNAM	Especimen preservado				05030				E. González-Soriano		1	Macho						Sobre de celofán												23/05/1998				1998	05
IBUNAM:CNIN:OD05031			es					20	71	IBUNAM:CNIN:OD	IBUNAM	CNIN	Colección Nacional de Insectos	UNAM	Especimen preservado				05031				E. González-Soriano		1	Macho						Sobre de celofán												23/05/1998				1998	05
IBUNAM:CNIN:OD05032			es					20	71	IBUNAM:CNIN:OD	IBUNAM	CNIN	Colección Nacional de Insectos	UNAM	Especimen preservado				05032				E. González-Soriano		1	Macho						Sobre de celofán												23/05/1998				1998	05
IBUNAM:CNIN:OD05033			es					20	71	IBUNAM:CNIN:OD	IBUNAM	CNIN	Colección Nacional de Insectos	UNAM	Especimen preservado				05033				E. González-Soriano		1	Hembra						Sobre de celofán												23/05/1998				1998	05
IBUNAM:CNIN:OD05034			es					20	71	IBUNAM:CNIN:OD	IBUNAM	CNIN	Colección Nacional de Insectos	UNAM	Especimen preservado				05034				E. González-Soriano		1	Macho						Sobre de celofán												23/05/1998				1998	05
IBUNAM:CNIN:OD05035			es					20	71	IBUNAM:CNIN:OD	IBUNAM	CNIN	Colección Nacional de Insectos	UNAM	Especimen preservado				05035				E. González-Soriano		1	Macho						Sobre de celofán												23/05/1998				1998	05
IBUNAM:CNIN:OD05036			es					20	71	IBUNAM:CNIN:OD	IBUNAM	CNIN	Colección Nacional de Insectos	UNAM	Especimen preservado				05036				E. González-Soriano		1	Macho						Sobre de celofán												23/05/1998				1998	05
IBUNAM:CNIN:OD05037			es					20	71	IBUNAM:CNIN:OD	IBUNAM	CNIN	Colección Nacional de Insectos	UNAM	Especimen preservado				05037				E. González-Soriano		1	Macho						Sobre de celofán												21/04/1998				1998	04
IBUNAM:CNIN:OD05038			es					20	71	IBUNAM:CNIN:OD	IBUNAM	CNIN	Colección Nacional de Insectos	UNAM	Especimen preservado				05038				E. González-Soriano		1	Hembra						Sobre de celofán												21/04/1998				1998	04
IBUNAM:CNIN:OD05039			es					20	71	IBUNAM:CNIN:OD	IBUNAM	CNIN	Colección Nacional de Insectos	UNAM	Especimen preservado				05039				E. González-Soriano		1	Macho y Hembra						Sobre de celofán												22/04/1998				1998	04
IBUNAM:CNIN:OD05040			es					20	71	IBUNAM:CNIN:OD	IBUNAM	CNIN	Colección Nacional de Insectos	UNAM	Especimen preservado				05040				E. González-Soriano		1	Macho						Sobre de celofán												22/04/1998				1998	04
IBUNAM:CNIN:OD05041			es					20	71	IBUNAM:CNIN:OD	IBUNAM	CNIN	Colección Nacional de Insectos	UNAM	Especimen preservado				05041				E. González-Soriano		1	Hembra						Sobre de celofán												23/04/1998				1998	04
IBUNAM:CNIN:OD05042			es					20	71	IBUNAM:CNIN:OD	IBUNAM	CNIN	Colección Nacional de Insectos	UNAM	Especimen preservado				05042				E. González-Soriano		1	Macho						Sobre de celofán												23/04/1998				1998	04
IBUNAM:CNIN:OD05043			es					20	71	IBUNAM:CNIN:OD	IBUNAM	CNIN	Colección Nacional de Insectos	UNAM	Especimen preservado				05043				E. González-Soriano		1	Hembra						Sobre de celofán												23/04/1998				1998	04
IBUNAM:CNIN:OD05044			es					20	71	IBUNAM:CNIN:OD	IBUNAM	CNIN	Colección Nacional de Insectos	UNAM	Especimen preservado				05044				E. González-Soriano		1	Macho						Sobre de celofán												22/04/1998				1998	04
IBUNAM:CNIN:OD05045			es					20	71	IBUNAM:CNIN:OD	IBUNAM	CNIN	Colección Nacional de Insectos	UNAM	Especimen preservado				05045				E. González-Soriano		1	Macho						Sobre de celofán												22/04/1998				1998	04
IBUNAM:CNIN:OD05046			es					20	71	IBUNAM:CNIN:OD	IBUNAM	CNIN	Colección Nacional de Insectos	UNAM	Especimen preservado				05046				E. González-Soriano		1	Hembra						Sobre de celofán												22/04/1998				1998	04
IBUNAM:CNIN:OD05047			es					20	71	IBUNAM:CNIN:OD	IBUNAM	CNIN	Colección Nacional de Insectos	UNAM	Especimen preservado				05047				E. González-Soriano		1	Macho						Sobre de celofán												22/04/1998				1998	04
IBUNAM:CNIN:OD05048			es					20	71	IBUNAM:CNIN:OD	IBUNAM	CNIN	Colección Nacional de Insectos	UNAM	Especimen preservado				05048				E. González-Soriano		1	Macho						Sobre de celofán												22/04/1998				1998	04
IBUNAM:CNIN:OD05049			es					20	71	IBUNAM:CNIN:OD	IBUNAM	CNIN	Colección Nacional de Insectos	UNAM	Especimen preservado				05049				E. González-Soriano		1	Macho y Hembra						Sobre de celofán												22/04/1998				1998	04
IBUNAM:CNIN:OD05050			es					20	71	IBUNAM:CNIN:OD	IBUNAM	CNIN	Colección Nacional de Insectos	UNAM	Especimen preservado				05050				E. González-Soriano		1	Macho						Sobre de celofán												21/04/1998				1998	04
IBUNAM:CNIN:OD05051			es					20	71	IBUNAM:CNIN:OD	IBUNAM	CNIN	Colección Nacional de Insectos	UNAM	Especimen preservado				05051				E. González-Soriano		1	Macho						Sobre de celofán												21/04/1998				1998	04
IBUNAM:CNIN:OD05052			es					20	71	IBUNAM:CNIN:OD	IBUNAM	CNIN	Colección Nacional de Insectos	UNAM	Especimen preservado				05052				E. González-Soriano		1	Macho						Sobre de celofán												20/04/1998				1998	04
IBUNAM:CNIN:OD05053			es					20	71	IBUNAM:CNIN:OD	IBUNAM	CNIN	Colección Nacional de Insectos	UNAM	Especimen preservado				05053				E. González-Soriano		1	Macho						Sobre de celofán												20/04/1998				1998	04
IBUNAM:CNIN:OD05054			es					20	71	IBUNAM:CNIN:OD	IBUNAM	CNIN	Colección Nacional de Insectos	UNAM	Especimen preservado				05054				E. González-Soriano		1	Macho						Sobre de celofán												25/03/1998				1998	03
IBUNAM:CNIN:OD05055			es					20	71	IBUNAM:CNIN:OD	IBUNAM	CNIN	Colección Nacional de Insectos	UNAM	Especimen preservado				05055				E. González-Soriano		1	Macho y Hembra						Sobre de celofán												23/03/1998				1998	03
IBUNAM:CNIN:OD05056			es					20	71	IBUNAM:CNIN:OD	IBUNAM	CNIN	Colección Nacional de Insectos	UNAM	Especimen preservado				05056				E. González-Soriano		1	Hembra						Sobre de celofán												23/03/1998				1998	03
IBUNAM:CNIN:OD05057			es					20	71	IBUNAM:CNIN:OD	IBUNAM	CNIN	Colección Nacional de Insectos	UNAM	Especimen preservado				05057				E. González-Soriano		1	Hembra						Sobre de celofán												23/03/1998				1998	03
IBUNAM:CNIN:OD05058			es					20	71	IBUNAM:CNIN:OD	IBUNAM	CNIN	Colección Nacional de Insectos	UNAM	Especimen preservado				05058				E. González-Soriano		1	Hembra						Sobre de celofán												20/04/1998				1998	04
IBUNAM:CNIN:OD05059			es					20	71	IBUNAM:CNIN:OD	IBUNAM	CNIN	Colección Nacional de Insectos	UNAM	Especimen preservado				05059				E. González-Soriano		1	Macho						Sobre de celofán												25/03/1998				1998	03
IBUNAM:CNIN:OD05060			es					20	71	IBUNAM:CNIN:OD	IBUNAM	CNIN	Colección Nacional de Insectos	UNAM	Especimen preservado				05060				E. González-Soriano		1	Macho						Sobre de celofán												25/03/1998				1998	03
IBUNAM:CNIN:OD05061			es					20	71	IBUNAM:CNIN:OD	IBUNAM	CNIN	Colección Nacional de Insectos	UNAM	Especimen preservado				05061				E. González-Soriano		1	Macho						Sobre de celofán												24/03/1998				1998	03
IBUNAM:CNIN:OD05062			es					20	71	IBUNAM:CNIN:OD	IBUNAM	CNIN	Colección Nacional de Insectos	UNAM	Especimen preservado				05062				E. González-Soriano		1	Macho						Sobre de celofán												24/03/1998				1998	03
IBUNAM:CNIN:OD05063			es					20	71	IBUNAM:CNIN:OD	IBUNAM	CNIN	Colección Nacional de Insectos	UNAM	Especimen preservado				05063				E. González-Soriano		1	Macho						Sobre de celofán												24/03/1998				1998	03
IBUNAM:CNIN:OD05064			es					20	71	IBUNAM:CNIN:OD	IBUNAM	CNIN	Colección Nacional de Insectos	UNAM	Especimen preservado				05064				E. González-Soriano		1	Macho						Sobre de celofán												23/03/1998				1998	03
IBUNAM:CNIN:OD05065			es					20	71	IBUNAM:CNIN:OD	IBUNAM	CNIN	Colección Nacional de Insectos	UNAM	Especimen preservado				05065				E. González-Soriano		1	Macho						Sobre de celofán												23/03/1998				1998	03
IBUNAM:CNIN:OD05066			es					20	71	IBUNAM:CNIN:OD	IBUNAM	CNIN	Colección Nacional de Insectos	UNAM	Especimen preservado				05066				E. González-Soriano		1	Macho						Sobre de celofán												23/03/1998				1998	03
IBUNAM:CNIN:OD05067			es					20	71	IBUNAM:CNIN:OD	IBUNAM	CNIN	Colección Nacional de Insectos	UNAM	Especimen preservado				05067				E. González-Soriano		1	Macho						Sobre de celofán												23/03/1998				1998	03
IBUNAM:CNIN:OD05068			es					20	71	IBUNAM:CNIN:OD	IBUNAM	CNIN	Colección Nacional de Insectos	UNAM	Especimen preservado				05068				E. González-Soriano		1	Macho						Sobre de celofán												23/03/1998				1998	03
IBUNAM:CNIN:OD05069			es					20	71	IBUNAM:CNIN:OD	IBUNAM	CNIN	Colección Nacional de Insectos	UNAM	Especimen preservado				05069				E. González-Soriano		1	Macho						Sobre de celofán												23/03/1998				1998	03
IBUNAM:CNIN:OD05070			es					20	71	IBUNAM:CNIN:OD	IBUNAM	CNIN	Colección Nacional de Insectos	UNAM	Especimen preservado				05070				E. González-Soriano		1	Hembra						Sobre de celofán												25/03/1998				1998	03
IBUNAM:CNIN:OD05071			es					20	71	IBUNAM:CNIN:OD	IBUNAM	CNIN	Colección Nacional de Insectos	UNAM	Especimen preservado				05071				E. González-Soriano		1	Hembra						Sobre de celofán												25/03/1998				1998	03
IBUNAM:CNIN:OD05072			es					20	71	IBUNAM:CNIN:OD	IBUNAM	CNIN	Colección Nacional de Insectos	UNAM	Especimen preservado				05072				E. González-Soriano		1	Macho						Sobre de celofán												25/05/1998				1998	05
IBUNAM:CNIN:OD05073			es					20	71	IBUNAM:CNIN:OD	IBUNAM	CNIN	Colección Nacional de Insectos	UNAM	Especimen preservado				05073				E. González-Soriano		1	Macho						Sobre de celofán												25/05/1998				1998	05
IBUNAM:CNIN:OD05074			es					20	71	IBUNAM:CNIN:OD	IBUNAM	CNIN	Colección Nacional de Insectos	UNAM	Especimen preservado				05074				E. González-Soriano		1	Macho						Sobre de celofán												25/05/1998				1998	05
IBUNAM:CNIN:OD05075			es					20	71	IBUNAM:CNIN:OD	IBUNAM	CNIN	Colección Nacional de Insectos	UNAM	Especimen preservado				05075				E. González-Soriano		1	Macho						Sobre de celofán												22/05/1998				1998	05
IBUNAM:CNIN:OD05076			es					20	71	IBUNAM:CNIN:OD	IBUNAM	CNIN	Colección Nacional de Insectos	UNAM	Especimen preservado				05076				E. González-Soriano		1	Macho						Sobre de celofán												22/05/1998				1998	05
IBUNAM:CNIN:OD05077			es					20	71	IBUNAM:CNIN:OD	IBUNAM	CNIN	Colección Nacional de Insectos	UNAM	Especimen preservado				05077				E. González-Soriano		1	Macho						Sobre de celofán												22/05/1998				1998	05
IBUNAM:CNIN:OD05078			es					20	71	IBUNAM:CNIN:OD	IBUNAM	CNIN	Colección Nacional de Insectos	UNAM	Especimen preservado				05078				E. González-Soriano		1	Macho						Sobre de celofán												22/05/1998				1998	05
IBUNAM:CNIN:OD05079			es					20	71	IBUNAM:CNIN:OD	IBUNAM	CNIN	Colección Nacional de Insectos	UNAM	Especimen preservado				05079				E. González-Soriano		1	Macho						Sobre de celofán												22/05/1998				1998	05
IBUNAM:CNIN:OD05080			es					20	71	IBUNAM:CNIN:OD	IBUNAM	CNIN	Colección Nacional de Insectos	UNAM	Especimen preservado				05080				E. González-Soriano		1	Macho						Sobre de celofán												22/05/1998				1998	05
IBUNAM:CNIN:OD05081			es					20	71	IBUNAM:CNIN:OD	IBUNAM	CNIN	Colección Nacional de Insectos	UNAM	Especimen preservado				05081				E. González-Soriano		1	Macho						Sobre de celofán												24/05/1998				1998	05
IBUNAM:CNIN:OD05082			es					20	71	IBUNAM:CNIN:OD	IBUNAM	CNIN	Colección Nacional de Insectos	UNAM	Especimen preservado				05082				E. González-Soriano		1	Macho						Sobre de celofán												24/05/1998				1998	05
IBUNAM:CNIN:OD05083			es					20	71	IBUNAM:CNIN:OD	IBUNAM	CNIN	Colección Nacional de Insectos	UNAM	Especimen preservado				05083				E. González-Soriano		1	Hembra						Sobre de celofán												24/05/1998				1998	05
IBUNAM:CNIN:OD05084			es					20	71	IBUNAM:CNIN:OD	IBUNAM	CNIN	Colección Nacional de Insectos	UNAM	Especimen preservado				05084				E. González-Soriano		1	Macho						Sobre de celofán												24/05/1998				1998	05
IBUNAM:CNIN:OD05085			es					20	71	IBUNAM:CNIN:OD	IBUNAM	CNIN	Colección Nacional de Insectos	UNAM	Especimen preservado				05085				E. González-Soriano		1	Macho						Sobre de celofán												24/05/1998				1998	05
IBUNAM:CNIN:OD05086			es					20	71	IBUNAM:CNIN:OD	IBUNAM	CNIN	Colección Nacional de Insectos	UNAM	Especimen preservado				05086				E. González-Soriano		1	Hembra						Sobre de celofán												20/09/1998				1998	09
IBUNAM:CNIN:OD05087			es					20	71	IBUNAM:CNIN:OD	IBUNAM	CNIN	Colección Nacional de Insectos	UNAM	Especimen preservado				05087				E. González-Soriano		1	Hembra						Sobre de celofán												20/09/1998				1998	09
IBUNAM:CNIN:OD05088			es					20	71	IBUNAM:CNIN:OD	IBUNAM	CNIN	Colección Nacional de Insectos	UNAM	Especimen preservado				05088				E. González-Soriano		1	Hembra						Sobre de celofán												20/09/1998				1998	09
IBUNAM:CNIN:OD05089			es					20	71	IBUNAM:CNIN:OD	IBUNAM	CNIN	Colección Nacional de Insectos	UNAM	Especimen preservado				05089				E. González-Soriano		1	Macho						Sobre de celofán												22/09/1998				1998	09
IBUNAM:CNIN:OD05090			es					20	71	IBUNAM:CNIN:OD	IBUNAM	CNIN	Colección Nacional de Insectos	UNAM	Especimen preservado				05090				E. González-Soriano		1	Macho						Sobre de celofán												22/09/1998				1998	09
IBUNAM:CNIN:OD05091			es					20	71	IBUNAM:CNIN:OD	IBUNAM	CNIN	Colección Nacional de Insectos	UNAM	Especimen preservado				05091				E. González-Soriano		1	Macho						Sobre de celofán												22/09/1998				1998	09
IBUNAM:CNIN:OD05092			es					20	71	IBUNAM:CNIN:OD	IBUNAM	CNIN	Colección Nacional de Insectos	UNAM	Especimen preservado				05092				E. González-Soriano		1	Macho						Sobre de celofán												20/09/1998				1998	09
IBUNAM:CNIN:OD05093			es					20	71	IBUNAM:CNIN:OD	IBUNAM	CNIN	Colección Nacional de Insectos	UNAM	Especimen preservado				05093				E. González-Soriano		1	Macho						Sobre de celofán												20/09/1998				1998	09
IBUNAM:CNIN:OD05094			es					20	71	IBUNAM:CNIN:OD	IBUNAM	CNIN	Colección Nacional de Insectos	UNAM	Especimen preservado				05094				E. González-Soriano		1	Macho						Sobre de celofán												20/09/1998				1998	09
IBUNAM:CNIN:OD05095			es					20	71	IBUNAM:CNIN:OD	IBUNAM	CNIN	Colección Nacional de Insectos	UNAM	Especimen preservado				05095				E. González-Soriano		1	Hembra						Sobre de celofán												22/09/1998				1998	09
IBUNAM:CNIN:OD05096			es					20	71	IBUNAM:CNIN:OD	IBUNAM	CNIN	Colección Nacional de Insectos	UNAM	Especimen preservado				05096				E. González-Soriano		1	Hembra						Sobre de celofán												22/09/1998				1998	09
IBUNAM:CNIN:OD05097			es					20	71	IBUNAM:CNIN:OD	IBUNAM	CNIN	Colección Nacional de Insectos	UNAM	Especimen preservado				05097				E. González-Soriano		1	Macho						Sobre de celofán												21/09/1998				1998	09
IBUNAM:CNIN:OD05098			es					20	71	IBUNAM:CNIN:OD	IBUNAM	CNIN	Colección Nacional de Insectos	UNAM	Especimen preservado				05098				E. González-Soriano		1	Macho						Sobre de celofán												21/09/1998				1998	09
IBUNAM:CNIN:OD05099			es					20	71	IBUNAM:CNIN:OD	IBUNAM	CNIN	Colección Nacional de Insectos	UNAM	Especimen preservado				05099				E. González-Soriano		1	Macho						Sobre de celofán												21/09/1998				1998	09
IBUNAM:CNIN:OD05100			es					20	71	IBUNAM:CNIN:OD	IBUNAM	CNIN	Colección Nacional de Insectos	UNAM	Especimen preservado				05100				E. González-Soriano		1	Macho						Sobre de celofán												21/09/1998				1998	09
IBUNAM:CNIN:OD05101			es					20	71	IBUNAM:CNIN:OD	IBUNAM	CNIN	Colección Nacional de Insectos	UNAM	Especimen preservado				05101				E. González-Soriano		1	Hembra						Sobre de celofán												21/09/1998				1998	09
IBUNAM:CNIN:OD05102			es					20	71	IBUNAM:CNIN:OD	IBUNAM	CNIN	Colección Nacional de Insectos	UNAM	Especimen preservado				05102				E. González-Soriano		1	Macho						Sobre de celofán												22/09/1998				1998	09
IBUNAM:CNIN:OD05103			es					20	71	IBUNAM:CNIN:OD	IBUNAM	CNIN	Colección Nacional de Insectos	UNAM	Especimen preservado				05103				E. González-Soriano		1	Macho						Sobre de celofán												22/09/1998				1998	09
IBUNAM:CNIN:OD05104			es					20	71	IBUNAM:CNIN:OD	IBUNAM	CNIN	Colección Nacional de Insectos	UNAM	Especimen preservado				05104				E. González-Soriano		1	Macho						Sobre de celofán												21/09/1998				1998	09
IBUNAM:CNIN:OD05105			es					20	71	IBUNAM:CNIN:OD	IBUNAM	CNIN	Colección Nacional de Insectos	UNAM	Especimen preservado				05105				E. González-Soriano		1	Macho						Sobre de celofán												21/09/1998				1998	09
IBUNAM:CNIN:OD05106			es					20	71	IBUNAM:CNIN:OD	IBUNAM	CNIN	Colección Nacional de Insectos	UNAM	Especimen preservado				05106				E. González-Soriano		1	Macho						Sobre de celofán												21/09/1998				1998	09
IBUNAM:CNIN:OD05107			es					20	71	IBUNAM:CNIN:OD	IBUNAM	CNIN	Colección Nacional de Insectos	UNAM	Especimen preservado				05107				E. González-Soriano		1	Macho						Sobre de celofán												21/09/1998				1998	09
IBUNAM:CNIN:OD05108			es					20	71	IBUNAM:CNIN:OD	IBUNAM	CNIN	Colección Nacional de Insectos	UNAM	Especimen preservado				05108				E. González-Soriano		1	Macho						Sobre de celofán												22/09/1998				1998	09
IBUNAM:CNIN:OD05109			es					20	71	IBUNAM:CNIN:OD	IBUNAM	CNIN	Colección Nacional de Insectos	UNAM	Especimen preservado				05109				E. González-Soriano		1	Macho						Sobre de celofán												22/09/1998				1998	09
IBUNAM:CNIN:OD05110			es					20	71	IBUNAM:CNIN:OD	IBUNAM	CNIN	Colección Nacional de Insectos	UNAM	Especimen preservado				05110				E. González-Soriano		1	Macho						Sobre de celofán												22/09/1998				1998	09
IBUNAM:CNIN:OD05111			es					20	71	IBUNAM:CNIN:OD	IBUNAM	CNIN	Colección Nacional de Insectos	UNAM	Especimen preservado				05111				E. González-Soriano		1	Macho						Sobre de celofán												20/09/1998				1998	09
IBUNAM:CNIN:OD05112			es					20	71	IBUNAM:CNIN:OD	IBUNAM	CNIN	Colección Nacional de Insectos	UNAM	Especimen preservado				05112				E. González-Soriano		1	Macho						Sobre de celofán												20/09/1998				1998	09
IBUNAM:CNIN:OD05113			es					20	71	IBUNAM:CNIN:OD	IBUNAM	CNIN	Colección Nacional de Insectos	UNAM	Especimen preservado				05113				E. González-Soriano		1	Macho						Sobre de celofán												20/09/1998				1998	09
IBUNAM:CNIN:OD05114			es					20	71	IBUNAM:CNIN:OD	IBUNAM	CNIN	Colección Nacional de Insectos	UNAM	Especimen preservado				05114				E. González-Soriano		1	Macho						Sobre de celofán												20/09/1998				1998	09
IBUNAM:CNIN:OD05115			es					20	71	IBUNAM:CNIN:OD	IBUNAM	CNIN	Colección Nacional de Insectos	UNAM	Especimen preservado				05115				E. González-Soriano		1	Macho						Sobre de celofán												20/09/1998				1998	09
IBUNAM:CNIN:OD05116			es					20	71	IBUNAM:CNIN:OD	IBUNAM	CNIN	Colección Nacional de Insectos	UNAM	Especimen preservado				05116				E. González-Soriano		1	Macho						Sobre de celofán												20/09/1998				1998	09
IBUNAM:CNIN:OD05117			es					20	71	IBUNAM:CNIN:OD	IBUNAM	CNIN	Colección Nacional de Insectos	UNAM	Especimen preservado				05117				E. González-Soriano		1	Macho						Sobre de celofán												16/10/1998				1998	10
IBUNAM:CNIN:OD05118			es					20	71	IBUNAM:CNIN:OD	IBUNAM	CNIN	Colección Nacional de Insectos	UNAM	Especimen preservado				05118				E. González-Soriano		1	Macho y Hembra						Sobre de celofán												16/10/1998				1998	10
IBUNAM:CNIN:OD05119			es					20	71	IBUNAM:CNIN:OD	IBUNAM	CNIN	Colección Nacional de Insectos	UNAM	Especimen preservado				05119				E. González-Soriano		1	Macho						Sobre de celofán												17/10/1998				1998	10
IBUNAM:CNIN:OD05120			es					20	71	IBUNAM:CNIN:OD	IBUNAM	CNIN	Colección Nacional de Insectos	UNAM	Especimen preservado				05120				E. González-Soriano		1	Macho						Sobre de celofán												17/10/1998				1998	10
IBUNAM:CNIN:OD05121			es					20	71	IBUNAM:CNIN:OD	IBUNAM	CNIN	Colección Nacional de Insectos	UNAM	Especimen preservado				05121				E. González-Soriano		1	Macho						Sobre de celofán												17/10/1998				1998	10
IBUNAM:CNIN:OD05122			es					20	71	IBUNAM:CNIN:OD	IBUNAM	CNIN	Colección Nacional de Insectos	UNAM	Especimen preservado				05122				E. González-Soriano		1	Macho						Sobre de celofán												17/10/1998				1998	10
IBUNAM:CNIN:OD05123			es					20	71	IBUNAM:CNIN:OD	IBUNAM	CNIN	Colección Nacional de Insectos	UNAM	Especimen preservado				05123				E. González-Soriano		1	Macho						Sobre de celofán												17/10/1998				1998	10
IBUNAM:CNIN:OD05124			es					20	71	IBUNAM:CNIN:OD	IBUNAM	CNIN	Colección Nacional de Insectos	UNAM	Especimen preservado				05124				E. González-Soriano		1	Macho						Sobre de celofán												17/10/1998				1998	10
IBUNAM:CNIN:OD05125			es					20	71	IBUNAM:CNIN:OD	IBUNAM	CNIN	Colección Nacional de Insectos	UNAM	Especimen preservado				05125				E. González-Soriano		1	Macho						Sobre de celofán												17/10/1998				1998	10
IBUNAM:CNIN:OD05126			es					20	71	IBUNAM:CNIN:OD	IBUNAM	CNIN	Colección Nacional de Insectos	UNAM	Especimen preservado				05126				E. González-Soriano		1	Hembra						Sobre de celofán												25/03/1998				1998	03
IBUNAM:CNIN:OD05127			es					20	71	IBUNAM:CNIN:OD	IBUNAM	CNIN	Colección Nacional de Insectos	UNAM	Especimen preservado				05127				E. González-Soriano		1	Hembra						Sobre de celofán												25/03/1998				1998	03
IBUNAM:CNIN:OD05128			es					20	71	IBUNAM:CNIN:OD	IBUNAM	CNIN	Colección Nacional de Insectos	UNAM	Especimen preservado				05128				E. González-Soriano		1	Macho						Sobre de celofán												25/03/1998				1998	03
IBUNAM:CNIN:OD05129			es					20	71	IBUNAM:CNIN:OD	IBUNAM	CNIN	Colección Nacional de Insectos	UNAM	Especimen preservado				05129				E. González-Soriano		1	Macho						Sobre de celofán												25/03/1998				1998	03
IBUNAM:CNIN:OD05130			es					20	71	IBUNAM:CNIN:OD	IBUNAM	CNIN	Colección Nacional de Insectos	UNAM	Especimen preservado				05130				E. González-Soriano		1	Macho						Sobre de celofán												25/03/1998				1998	03
IBUNAM:CNIN:OD05131			es					20	71	IBUNAM:CNIN:OD	IBUNAM	CNIN	Colección Nacional de Insectos	UNAM	Especimen preservado				05131				E. González-Soriano		1	Macho						Sobre de celofán												25/03/1998				1998	03
IBUNAM:CNIN:OD05132			es					20	71	IBUNAM:CNIN:OD	IBUNAM	CNIN	Colección Nacional de Insectos	UNAM	Especimen preservado				05132				E. González-Soriano		1	Macho						Sobre de celofán												25/03/1998				1998	03
IBUNAM:CNIN:OD05133			es					20	71	IBUNAM:CNIN:OD	IBUNAM	CNIN	Colección Nacional de Insectos	UNAM	Especimen preservado				05133				E. González-Soriano		1	Macho						Sobre de celofán												25/03/1998				1998	03
IBUNAM:CNIN:OD05134			es					20	71	IBUNAM:CNIN:OD	IBUNAM	CNIN	Colección Nacional de Insectos	UNAM	Especimen preservado				05134				E. González-Soriano		1	Macho						Sobre de celofán												25/03/1998				1998	03
IBUNAM:CNIN:OD05135			es					20	71	IBUNAM:CNIN:OD	IBUNAM	CNIN	Colección Nacional de Insectos	UNAM	Especimen preservado				05135				E. González-Soriano		1	Macho						Sobre de celofán												25/03/1998				1998	03
IBUNAM:CNIN:OD05136			es					20	71	IBUNAM:CNIN:OD	IBUNAM	CNIN	Colección Nacional de Insectos	UNAM	Especimen preservado				05136				E. González-Soriano		1	Macho						Sobre de celofán												25/03/1998				1998	03
IBUNAM:CNIN:OD05137			es					20	71	IBUNAM:CNIN:OD	IBUNAM	CNIN	Colección Nacional de Insectos	UNAM	Especimen preservado				05137				E. González-Soriano		1	Macho						Sobre de celofán												25/03/1998				1998	03
IBUNAM:CNIN:OD05138			es					20	71	IBUNAM:CNIN:OD	IBUNAM	CNIN	Colección Nacional de Insectos	UNAM	Especimen preservado				05138				E. González-Soriano		1	Macho						Sobre de celofán												25/03/1998				1998	03
IBUNAM:CNIN:OD05139			es					20	71	IBUNAM:CNIN:OD	IBUNAM	CNIN	Colección Nacional de Insectos	UNAM	Especimen preservado				05139				E. González-Soriano		1	Macho						Sobre de celofán												25/03/1998				1998	03
IBUNAM:CNIN:OD05140			es					20	71	IBUNAM:CNIN:OD	IBUNAM	CNIN	Colección Nacional de Insectos	UNAM	Especimen preservado				05140				E. González-Soriano		1	Macho						Sobre de celofán												25/03/1998				1998	03
IBUNAM:CNIN:OD05141			es					20	71	IBUNAM:CNIN:OD	IBUNAM	CNIN	Colección Nacional de Insectos	UNAM	Especimen preservado				05141				E. González-Soriano		1	Hembra						Sobre de celofán												24/03/1998				1998	03
IBUNAM:CNIN:OD05142			es					20	71	IBUNAM:CNIN:OD	IBUNAM	CNIN	Colección Nacional de Insectos	UNAM	Especimen preservado				05142				E. González-Soriano		1	Hembra						Sobre de celofán												24/03/1998				1998	03
IBUNAM:CNIN:OD05143			es					20	71	IBUNAM:CNIN:OD	IBUNAM	CNIN	Colección Nacional de Insectos	UNAM	Especimen preservado				05143				E. González-Soriano		1	Hembra						Sobre de celofán												24/03/1998				1998	03
IBUNAM:CNIN:OD05144			es					20	71	IBUNAM:CNIN:OD	IBUNAM	CNIN	Colección Nacional de Insectos	UNAM	Especimen preservado				05144				E. González-Soriano		1	Hembra						Sobre de celofán												24/03/1998				1998	03
IBUNAM:CNIN:OD05145			es					20	71	IBUNAM:CNIN:OD	IBUNAM	CNIN	Colección Nacional de Insectos	UNAM	Especimen preservado				05145				E. González y N. Sandoval		1	Macho						Sobre de celofán												22/01/1998				1998	01
IBUNAM:CNIN:OD05146			es					20	71	IBUNAM:CNIN:OD	IBUNAM	CNIN	Colección Nacional de Insectos	UNAM	Especimen preservado				05146				E. González-Soriano		1	Macho y Hembra						Sobre de celofán												25/03/1998				1998	03
IBUNAM:CNIN:OD05147			es					20	71	IBUNAM:CNIN:OD	IBUNAM	CNIN	Colección Nacional de Insectos	UNAM	Especimen preservado				05147				E. González-Soriano		1	Macho y Hembra						Sobre de celofán												25/03/1998				1998	03
IBUNAM:CNIN:OD05148			es					20	71	IBUNAM:CNIN:OD	IBUNAM	CNIN	Colección Nacional de Insectos	UNAM	Especimen preservado				05148				E. González-Soriano		1	Macho						Sobre de celofán												25/03/1998				1998	03
IBUNAM:CNIN:OD05149			es					20	71	IBUNAM:CNIN:OD	IBUNAM	CNIN	Colección Nacional de Insectos	UNAM	Especimen preservado				05149				E. González-Soriano		1	Macho						Sobre de celofán												25/03/1998				1998	03
IBUNAM:CNIN:OD05150			es					20	71	IBUNAM:CNIN:OD	IBUNAM	CNIN	Colección Nacional de Insectos	UNAM	Especimen preservado				05150				E. González-Soriano		1	Macho						Sobre de celofán												24/03/1998				1998	03
IBUNAM:CNIN:OD05151			es					20	71	IBUNAM:CNIN:OD	IBUNAM	CNIN	Colección Nacional de Insectos	UNAM	Especimen preservado				05151				E. González-Soriano		1	Macho						Sobre de celofán												24/03/1998				1998	03
IBUNAM:CNIN:OD05152			es					20	71	IBUNAM:CNIN:OD	IBUNAM	CNIN	Colección Nacional de Insectos	UNAM	Especimen preservado				05152				E. González-Soriano		1	Macho						Sobre de celofán												24/03/1998				1998	03
IBUNAM:CNIN:OD05153			es					20	71	IBUNAM:CNIN:OD	IBUNAM	CNIN	Colección Nacional de Insectos	UNAM	Especimen preservado				05153				E. González-Soriano		1	Macho						Sobre de celofán												24/03/1998				1998	03
IBUNAM:CNIN:OD05154			es					20	71	IBUNAM:CNIN:OD	IBUNAM	CNIN	Colección Nacional de Insectos	UNAM	Especimen preservado				05154				E. González-Soriano		1	Macho						Sobre de celofán												24/03/1998				1998	03
IBUNAM:CNIN:OD05155			es					20	71	IBUNAM:CNIN:OD	IBUNAM	CNIN	Colección Nacional de Insectos	UNAM	Especimen preservado				05155				E. González-Soriano		1	Macho						Sobre de celofán												23/03/1998				1998	03
IBUNAM:CNIN:OD05156			es					20	71	IBUNAM:CNIN:OD	IBUNAM	CNIN	Colección Nacional de Insectos	UNAM	Especimen preservado				05156				E. González-Soriano		1	Macho						Sobre de celofán												23/03/1998				1998	03
IBUNAM:CNIN:OD05157			es					20	71	IBUNAM:CNIN:OD	IBUNAM	CNIN	Colección Nacional de Insectos	UNAM	Especimen preservado				05157				E. González-Soriano		1	Macho						Sobre de celofán												23/03/1998				1998	03
IBUNAM:CNIN:OD05158			es					20	71	IBUNAM:CNIN:OD	IBUNAM	CNIN	Colección Nacional de Insectos	UNAM	Especimen preservado				05158				E. González-Soriano		1	Macho						Sobre de celofán												23/03/1998				1998	03
IBUNAM:CNIN:OD05159			es					20	71	IBUNAM:CNIN:OD	IBUNAM	CNIN	Colección Nacional de Insectos	UNAM	Especimen preservado				05159				E. González-Soriano		1	Macho						Sobre de celofán												23/03/1998				1998	03
IBUNAM:CNIN:OD05160			es					20	71	IBUNAM:CNIN:OD	IBUNAM	CNIN	Colección Nacional de Insectos	UNAM	Especimen preservado				05160				E. González-Soriano		1	Macho						Sobre de celofán												23/03/1998				1998	03
IBUNAM:CNIN:OD05161			es					20	71	IBUNAM:CNIN:OD	IBUNAM	CNIN	Colección Nacional de Insectos	UNAM	Especimen preservado				05161				E. González-Soriano		1	Macho						Sobre de celofán												23/03/1998				1998	03
IBUNAM:CNIN:OD05162			es					20	71	IBUNAM:CNIN:OD	IBUNAM	CNIN	Colección Nacional de Insectos	UNAM	Especimen preservado				05162				E. González-Soriano		1	Macho						Sobre de celofán												23/03/1998				1998	03
IBUNAM:CNIN:OD05163			es					20	71	IBUNAM:CNIN:OD	IBUNAM	CNIN	Colección Nacional de Insectos	UNAM	Especimen preservado				05163				E. González-Soriano		1	Macho						Sobre de celofán												23/03/1998				1998	03
IBUNAM:CNIN:OD05164			es					20	71	IBUNAM:CNIN:OD	IBUNAM	CNIN	Colección Nacional de Insectos	UNAM	Especimen preservado				05164				E. González-Soriano		1	Macho						Sobre de celofán												24/03/1998				1998	03
IBUNAM:CNIN:OD05165			es					20	71	IBUNAM:CNIN:OD	IBUNAM	CNIN	Colección Nacional de Insectos	UNAM	Especimen preservado				05165				E. González-Soriano		1	Macho						Sobre de celofán												24/03/1998				1998	03
IBUNAM:CNIN:OD05166			es					20	71	IBUNAM:CNIN:OD	IBUNAM	CNIN	Colección Nacional de Insectos	UNAM	Especimen preservado				05166				E. González-Soriano		1	Macho						Sobre de celofán												24/03/1998				1998	03
IBUNAM:CNIN:OD05167			es					20	71	IBUNAM:CNIN:OD	IBUNAM	CNIN	Colección Nacional de Insectos	UNAM	Especimen preservado				05167				E. González-Soriano		1	Macho y Hembra						Sobre de celofán												23/03/1998				1998	03
IBUNAM:CNIN:OD05168			es					20	71	IBUNAM:CNIN:OD	IBUNAM	CNIN	Colección Nacional de Insectos	UNAM	Especimen preservado				05168				E. González-Soriano		1	Hembra						Sobre de celofán												23/03/1998				1998	03
IBUNAM:CNIN:OD05169			es					20	71	IBUNAM:CNIN:OD	IBUNAM	CNIN	Colección Nacional de Insectos	UNAM	Especimen preservado				05169				E. González-Soriano		1	Macho						Sobre de celofán												23/03/1998				1998	03
IBUNAM:CNIN:OD05170			es					20	71	IBUNAM:CNIN:OD	IBUNAM	CNIN	Colección Nacional de Insectos	UNAM	Especimen preservado				05170				E. González-Soriano		1	Macho						Sobre de celofán												23/03/1998				1998	03
IBUNAM:CNIN:OD05171			es					20	71	IBUNAM:CNIN:OD	IBUNAM	CNIN	Colección Nacional de Insectos	UNAM	Especimen preservado				05171				E. González-Soriano		1	Macho						Sobre de celofán												23/03/1998				1998	03
IBUNAM:CNIN:OD05172			es					20	71	IBUNAM:CNIN:OD	IBUNAM	CNIN	Colección Nacional de Insectos	UNAM	Especimen preservado				05172				E. González-Soriano		1	Macho						Sobre de celofán												23/03/1998				1998	03
IBUNAM:CNIN:OD05173			es					20	71	IBUNAM:CNIN:OD	IBUNAM	CNIN	Colección Nacional de Insectos	UNAM	Especimen preservado				05173				E. González-Soriano		1	Macho						Sobre de celofán												23/03/1998				1998	03
IBUNAM:CNIN:OD05174			es					20	71	IBUNAM:CNIN:OD	IBUNAM	CNIN	Colección Nacional de Insectos	UNAM	Especimen preservado				05174				E. González-Soriano		1	Macho						Sobre de celofán												23/03/1998				1998	03
IBUNAM:CNIN:OD05175			es					20	71	IBUNAM:CNIN:OD	IBUNAM	CNIN	Colección Nacional de Insectos	UNAM	Especimen preservado				05175				E. González-Soriano		1	Macho						Sobre de celofán												23/03/1998				1998	03
IBUNAM:CNIN:OD05176			es					20	71	IBUNAM:CNIN:OD	IBUNAM	CNIN	Colección Nacional de Insectos	UNAM	Especimen preservado				05176				E. González-Soriano		1	Macho						Sobre de celofán												23/03/1998				1998	03
IBUNAM:CNIN:OD05177			es					20	71	IBUNAM:CNIN:OD	IBUNAM	CNIN	Colección Nacional de Insectos	UNAM	Especimen preservado				05177				E. González-Soriano		1	Macho						Sobre de celofán												23/03/1998				1998	03
IBUNAM:CNIN:OD05178			es					20	71	IBUNAM:CNIN:OD	IBUNAM	CNIN	Colección Nacional de Insectos	UNAM	Especimen preservado				05178				E. González-Soriano		1	Macho y Hembra						Sobre de celofán												24/03/1998				1998	03
IBUNAM:CNIN:OD05179			es					20	71	IBUNAM:CNIN:OD	IBUNAM	CNIN	Colección Nacional de Insectos	UNAM	Especimen preservado				05179				E. González-Soriano		1	Macho						Sobre de celofán												24/03/1998				1998	03
IBUNAM:CNIN:OD05180			es					20	71	IBUNAM:CNIN:OD	IBUNAM	CNIN	Colección Nacional de Insectos	UNAM	Especimen preservado				05180				E. González-Soriano		1	Macho						Sobre de celofán												24/03/1998				1998	03
IBUNAM:CNIN:OD05181			es					20	71	IBUNAM:CNIN:OD	IBUNAM	CNIN	Colección Nacional de Insectos	UNAM	Especimen preservado				05181				E. González-Soriano		1	Macho						Sobre de celofán												24/03/1998				1998	03
IBUNAM:CNIN:OD05182			es					20	71	IBUNAM:CNIN:OD	IBUNAM	CNIN	Colección Nacional de Insectos	UNAM	Especimen preservado				05182				E. González-Soriano		1	Macho						Sobre de celofán												24/03/1998				1998	03
IBUNAM:CNIN:OD05183			es					20	71	IBUNAM:CNIN:OD	IBUNAM	CNIN	Colección Nacional de Insectos	UNAM	Especimen preservado				05183				E. González-Soriano		1	Macho						Sobre de celofán												24/03/1998				1998	03
IBUNAM:CNIN:OD05184			es					20	71	IBUNAM:CNIN:OD	IBUNAM	CNIN	Colección Nacional de Insectos	UNAM	Especimen preservado				05184				E. González-Soriano		1	Macho						Sobre de celofán												24/03/1998				1998	03
IBUNAM:CNIN:OD05185			es					20	71	IBUNAM:CNIN:OD	IBUNAM	CNIN	Colección Nacional de Insectos	UNAM	Especimen preservado				05185				A. Morales		1	Macho						Sobre de celofán												21/02/1998				1998	02
IBUNAM:CNIN:OD05186			es					20	71	IBUNAM:CNIN:OD	IBUNAM	CNIN	Colección Nacional de Insectos	UNAM	Especimen preservado				05186				A. Morales		1	Macho						Sobre de celofán												21/02/1998				1998	02
IBUNAM:CNIN:OD05187			es					20	71	IBUNAM:CNIN:OD	IBUNAM	CNIN	Colección Nacional de Insectos	UNAM	Especimen preservado				05187				A. Morales		1	Macho y Hembra						Sobre de celofán												20/02/1998				1998	02
IBUNAM:CNIN:OD05188			es					20	71	IBUNAM:CNIN:OD	IBUNAM	CNIN	Colección Nacional de Insectos	UNAM	Especimen preservado				05188				A. Morales		1	Macho						Sobre de celofán												20/02/1998				1998	02
IBUNAM:CNIN:OD05189			es					20	71	IBUNAM:CNIN:OD	IBUNAM	CNIN	Colección Nacional de Insectos	UNAM	Especimen preservado				05189				A. Morales		1	Macho						Sobre de celofán												21/02/1998				1998	02
IBUNAM:CNIN:OD05190			es					20	71	IBUNAM:CNIN:OD	IBUNAM	CNIN	Colección Nacional de Insectos	UNAM	Especimen preservado				05190				A. Morales		1	Macho						Sobre de celofán												21/02/1998				1998	02
IBUNAM:CNIN:OD05191			es					20	71	IBUNAM:CNIN:OD	IBUNAM	CNIN	Colección Nacional de Insectos	UNAM	Especimen preservado				05191				A. Morales		1	Macho						Sobre de celofán												21/02/1998				1998	02
IBUNAM:CNIN:OD05192			es					20	71	IBUNAM:CNIN:OD	IBUNAM	CNIN	Colección Nacional de Insectos	UNAM	Especimen preservado				05192				A. Morales		1	Macho						Sobre de celofán												21/02/1998				1998	02
IBUNAM:CNIN:OD05193			es					20	71	IBUNAM:CNIN:OD	IBUNAM	CNIN	Colección Nacional de Insectos	UNAM	Especimen preservado				05193				A. Morales		1	Macho						Sobre de celofán												20/02/1998				1998	02
IBUNAM:CNIN:OD05194			es					20	71	IBUNAM:CNIN:OD	IBUNAM	CNIN	Colección Nacional de Insectos	UNAM	Especimen preservado				05194				A. Morales		1	Macho						Sobre de celofán												20/02/1998				1998	02
IBUNAM:CNIN:OD05195			es					20	71	IBUNAM:CNIN:OD	IBUNAM	CNIN	Colección Nacional de Insectos	UNAM	Especimen preservado				05195				A. Morales		1	Macho						Sobre de celofán												20/02/1998				1998	02
IBUNAM:CNIN:OD05196			es					20	71	IBUNAM:CNIN:OD	IBUNAM	CNIN	Colección Nacional de Insectos	UNAM	Especimen preservado				05196				A. Morales		1	Macho						Sobre de celofán												21/02/1998				1998	02
IBUNAM:CNIN:OD05197			es					20	71	IBUNAM:CNIN:OD	IBUNAM	CNIN	Colección Nacional de Insectos	UNAM	Especimen preservado				05197				A. Morales		1	Macho						Sobre de celofán												21/02/1998				1998	02
IBUNAM:CNIN:OD05198			es					20	71	IBUNAM:CNIN:OD	IBUNAM	CNIN	Colección Nacional de Insectos	UNAM	Especimen preservado				05198				A. Morales		1	Macho y Hembra						Sobre de celofán												21/02/1998				1998	02
IBUNAM:CNIN:OD05199			es					20	71	IBUNAM:CNIN:OD	IBUNAM	CNIN	Colección Nacional de Insectos	UNAM	Especimen preservado				05199				A. Morales		1	Macho						Sobre de celofán												20/02/1998				1998	02
IBUNAM:CNIN:OD05200			es					20	71	IBUNAM:CNIN:OD	IBUNAM	CNIN	Colección Nacional de Insectos	UNAM	Especimen preservado				05200				A. Morales		1	Macho						Sobre de celofán												21/02/1998				1998	02
IBUNAM:CNIN:OD05201			es					20	71	IBUNAM:CNIN:OD	IBUNAM	CNIN	Colección Nacional de Insectos	UNAM	Especimen preservado				05201				A. Morales		1	Macho						Sobre de celofán												21/02/1998				1998	02
IBUNAM:CNIN:OD05202			es					20	71	IBUNAM:CNIN:OD	IBUNAM	CNIN	Colección Nacional de Insectos	UNAM	Especimen preservado				05202				A. Morales		1	Macho						Sobre de celofán												21/02/1998				1998	02
IBUNAM:CNIN:OD05203			es					20	71	IBUNAM:CNIN:OD	IBUNAM	CNIN	Colección Nacional de Insectos	UNAM	Especimen preservado				05203				E. González y N. Sandoval		1	Macho y Hembra						Sobre de celofán												22/01/1998				1998	01
IBUNAM:CNIN:OD05204			es					20	71	IBUNAM:CNIN:OD	IBUNAM	CNIN	Colección Nacional de Insectos	UNAM	Especimen preservado				05204				E. González-Soriano		1	Macho						Sobre de celofán												25/01/1998				1998	01
IBUNAM:CNIN:OD05205			es					20	71	IBUNAM:CNIN:OD	IBUNAM	CNIN	Colección Nacional de Insectos	UNAM	Especimen preservado				05205				E. González-Soriano		1	Macho						Sobre de celofán												25/01/1998				1998	01
IBUNAM:CNIN:OD05206			es					20	71	IBUNAM:CNIN:OD	IBUNAM	CNIN	Colección Nacional de Insectos	UNAM	Especimen preservado				05206				E. González-Soriano		1	Hembra						Sobre de celofán												26/01/1998				1998	01
IBUNAM:CNIN:OD05207			es					20	71	IBUNAM:CNIN:OD	IBUNAM	CNIN	Colección Nacional de Insectos	UNAM	Especimen preservado				05207				E. González-Soriano		1	Macho y Hembra						Sobre de celofán												25/01/1998				1998	01
IBUNAM:CNIN:OD05208			es					20	71	IBUNAM:CNIN:OD	IBUNAM	CNIN	Colección Nacional de Insectos	UNAM	Especimen preservado				05208				E. González-Soriano		1	Macho						Sobre de celofán												26/01/1998				1998	01
IBUNAM:CNIN:OD05209			es					20	71	IBUNAM:CNIN:OD	IBUNAM	CNIN	Colección Nacional de Insectos	UNAM	Especimen preservado				05209				E. González y N. Sandoval		1	Macho						Sobre de celofán												22/01/1998				1998	01
IBUNAM:CNIN:OD05210			es					20	71	IBUNAM:CNIN:OD	IBUNAM	CNIN	Colección Nacional de Insectos	UNAM	Especimen preservado				05210				E. González-Soriano		1	Macho						Sobre de celofán												26/01/1998				1998	01
IBUNAM:CNIN:OD05211			es					20	71	IBUNAM:CNIN:OD	IBUNAM	CNIN	Colección Nacional de Insectos	UNAM	Especimen preservado				05211				E. González-Soriano		1	Macho						Sobre de celofán												26/01/1998				1998	01
IBUNAM:CNIN:OD05212			es					20	71	IBUNAM:CNIN:OD	IBUNAM	CNIN	Colección Nacional de Insectos	UNAM	Especimen preservado				05212				E. González-Soriano		1	Macho y Hembra						Sobre de celofán												25/01/1998				1998	01
IBUNAM:CNIN:OD05213			es					20	71	IBUNAM:CNIN:OD	IBUNAM	CNIN	Colección Nacional de Insectos	UNAM	Especimen preservado				05213				E. González-Soriano		1	Macho						Sobre de celofán												25/01/1998				1998	01
IBUNAM:CNIN:OD05214			es					20	71	IBUNAM:CNIN:OD	IBUNAM	CNIN	Colección Nacional de Insectos	UNAM	Especimen preservado				05214				E. González-Soriano		1	Macho						Sobre de celofán												25/01/1998				1998	01
IBUNAM:CNIN:OD05215			es					20	71	IBUNAM:CNIN:OD	IBUNAM	CNIN	Colección Nacional de Insectos	UNAM	Especimen preservado				05215				E. González y N. Sandoval		1	Macho						Sobre de celofán												22/01/1998				1998	01
IBUNAM:CNIN:OD05216			es					20	71	IBUNAM:CNIN:OD	IBUNAM	CNIN	Colección Nacional de Insectos	UNAM	Especimen preservado				05216				E. González-Soriano		1	Macho						Sobre de celofán												26/01/1998				1998	01
IBUNAM:CNIN:OD05217			es					20	71	IBUNAM:CNIN:OD	IBUNAM	CNIN	Colección Nacional de Insectos	UNAM	Especimen preservado				05217				E. González-Soriano		1	Macho						Sobre de celofán												26/01/1998				1998	01
IBUNAM:CNIN:OD05218			es					20	71	IBUNAM:CNIN:OD	IBUNAM	CNIN	Colección Nacional de Insectos	UNAM	Especimen preservado				05218				E. González y N. Sandoval		1	Macho						Sobre de celofán												22/01/1998				1998	01
IBUNAM:CNIN:OD05219			es					20	71	IBUNAM:CNIN:OD	IBUNAM	CNIN	Colección Nacional de Insectos	UNAM	Especimen preservado				05219				E. González y N. Sandoval		1	Macho						Sobre de celofán												22/01/1998				1998	01
IBUNAM:CNIN:OD05220			es					20	71	IBUNAM:CNIN:OD	IBUNAM	CNIN	Colección Nacional de Insectos	UNAM	Especimen preservado				05220				E. González-Soriano		1	Macho						Sobre de celofán												25/01/1998				1998	01
IBUNAM:CNIN:OD05221			es					20	71	IBUNAM:CNIN:OD	IBUNAM	CNIN	Colección Nacional de Insectos	UNAM	Especimen preservado				05221				E. González-Soriano		1	Macho						Sobre de celofán												25/01/1998				1998	01
IBUNAM:CNIN:OD05222			es					20	71	IBUNAM:CNIN:OD	IBUNAM	CNIN	Colección Nacional de Insectos	UNAM	Especimen preservado				05222				E. González-Soriano		1	Macho						Sobre de celofán												25/01/1998				1998	01
IBUNAM:CNIN:OD05223			es					20	71	IBUNAM:CNIN:OD	IBUNAM	CNIN	Colección Nacional de Insectos	UNAM	Especimen preservado				05223				E. González y N. Sandoval		1	Macho						Sobre de celofán												22/01/1998				1998	01
IBUNAM:CNIN:OD05224			es					20	71	IBUNAM:CNIN:OD	IBUNAM	CNIN	Colección Nacional de Insectos	UNAM	Especimen preservado				05224				E. González-Soriano		1	Macho						Sobre de celofán												23/01/1998				1998	01
IBUNAM:CNIN:OD05225			es					20	71	IBUNAM:CNIN:OD	IBUNAM	CNIN	Colección Nacional de Insectos	UNAM	Especimen preservado				05225				E. González-Soriano		1	Macho						Sobre de celofán												23/01/1998				1998	01
IBUNAM:CNIN:OD05226			es					20	71	IBUNAM:CNIN:OD	IBUNAM	CNIN	Colección Nacional de Insectos	UNAM	Especimen preservado				05226				E. González-Soriano		1	Macho						Sobre de celofán												23/01/1998				1998	01
IBUNAM:CNIN:OD05227			es					20	71	IBUNAM:CNIN:OD	IBUNAM	CNIN	Colección Nacional de Insectos	UNAM	Especimen preservado				05227				E. González-Soriano		1	Macho						Sobre de celofán												23/01/1998				1998	01
IBUNAM:CNIN:OD05228			es					20	71	IBUNAM:CNIN:OD	IBUNAM	CNIN	Colección Nacional de Insectos	UNAM	Especimen preservado				05228				E. González-Soriano		1	Macho						Sobre de celofán												25/01/1998				1998	01
IBUNAM:CNIN:OD05229			es					20	71	IBUNAM:CNIN:OD	IBUNAM	CNIN	Colección Nacional de Insectos	UNAM	Especimen preservado				05229				E. González-Soriano		1	Macho						Sobre de celofán												26/01/1998				1998	01
IBUNAM:CNIN:OD05230			es					20	71	IBUNAM:CNIN:OD	IBUNAM	CNIN	Colección Nacional de Insectos	UNAM	Especimen preservado				05230				E. González-Soriano		1	Macho						Sobre de celofán												26/01/1998				1998	01
IBUNAM:CNIN:OD05231			es					20	71	IBUNAM:CNIN:OD	IBUNAM	CNIN	Colección Nacional de Insectos	UNAM	Especimen preservado				05231				E. González-Soriano		1	Macho						Sobre de celofán												23/01/1998				1998	01
IBUNAM:CNIN:OD05232			es					20	71	IBUNAM:CNIN:OD	IBUNAM	CNIN	Colección Nacional de Insectos	UNAM	Especimen preservado				05232				E. González-Soriano		1	Macho						Sobre de celofán												23/01/1998				1998	01
IBUNAM:CNIN:OD05233			es					20	71	IBUNAM:CNIN:OD	IBUNAM	CNIN	Colección Nacional de Insectos	UNAM	Especimen preservado				05233				E. González-Soriano		1	Macho						Sobre de celofán												23/01/1998				1998	01
IBUNAM:CNIN:OD05234			es					20	71	IBUNAM:CNIN:OD	IBUNAM	CNIN	Colección Nacional de Insectos	UNAM	Especimen preservado				05234				E. González y N. Sandoval		1	Macho						Sobre de celofán												23/01/1998				1998	01
IBUNAM:CNIN:OD05235			es					20	71	IBUNAM:CNIN:OD	IBUNAM	CNIN	Colección Nacional de Insectos	UNAM	Especimen preservado				05235				E. González y N. Sandoval		1	Macho						Sobre de celofán												23/01/1998				1998	01
IBUNAM:CNIN:OD05236			es					20	71	IBUNAM:CNIN:OD	IBUNAM	CNIN	Colección Nacional de Insectos	UNAM	Especimen preservado				05236				E. González-Soriano		1	Macho y Hembra						Sobre de celofán												26/01/1998				1998	01
IBUNAM:CNIN:OD05237			es					20	71	IBUNAM:CNIN:OD	IBUNAM	CNIN	Colección Nacional de Insectos	UNAM	Especimen preservado				05237				E. González-Soriano		1	Macho						Sobre de celofán												26/01/1998				1998	01
IBUNAM:CNIN:OD05238			es					20	71	IBUNAM:CNIN:OD	IBUNAM	CNIN	Colección Nacional de Insectos	UNAM	Especimen preservado				05238				E. González-Soriano		1	Macho						Sobre de celofán												26/01/1998				1998	01
IBUNAM:CNIN:OD05239			es					20	71	IBUNAM:CNIN:OD	IBUNAM	CNIN	Colección Nacional de Insectos	UNAM	Especimen preservado				05239				E. González-Soriano		1	Macho						Sobre de celofán												26/01/1998				1998	01
IBUNAM:CNIN:OD05240			es					20	71	IBUNAM:CNIN:OD	IBUNAM	CNIN	Colección Nacional de Insectos	UNAM	Especimen preservado				05240				E. González-Soriano		1	Hembra						Sobre de celofán												26/01/1998				1998	01
IBUNAM:CNIN:OD05241			es					20	71	IBUNAM:CNIN:OD	IBUNAM	CNIN	Colección Nacional de Insectos	UNAM	Especimen preservado				05241				E. González-Soriano		1	Macho						Sobre de celofán												26/01/1998				1998	01
IBUNAM:CNIN:OD05242			es					20	71	IBUNAM:CNIN:OD	IBUNAM	CNIN	Colección Nacional de Insectos	UNAM	Especimen preservado				05242				E. González y N. Sandoval		1	Macho						Sobre de celofán												22/01/1998				1998	01
IBUNAM:CNIN:OD05243			es					20	71	IBUNAM:CNIN:OD	IBUNAM	CNIN	Colección Nacional de Insectos	UNAM	Especimen preservado				05243				E. González y N. Sandoval		1	Macho						Sobre de celofán												22/01/1998				1998	01
IBUNAM:CNIN:OD05244			es					20	71	IBUNAM:CNIN:OD	IBUNAM	CNIN	Colección Nacional de Insectos	UNAM	Especimen preservado				05244				E. González y N. Sandoval		1	Macho						Sobre de celofán												22/01/1998				1998	01
IBUNAM:CNIN:OD05245			es					20	71	IBUNAM:CNIN:OD	IBUNAM	CNIN	Colección Nacional de Insectos	UNAM	Especimen preservado				05245				E. González y N. Sandoval		1	Macho						Sobre de celofán												22/01/1998				1998	01
IBUNAM:CNIN:OD05246			es					20	71	IBUNAM:CNIN:OD	IBUNAM	CNIN	Colección Nacional de Insectos	UNAM	Especimen preservado				05246				E. González y N. Sandoval		1	Macho						Sobre de celofán												22/01/1998				1998	01
IBUNAM:CNIN:OD05247			es					20	71	IBUNAM:CNIN:OD	IBUNAM	CNIN	Colección Nacional de Insectos	UNAM	Especimen preservado				05247				E. González y N. Sandoval		1	Macho						Sobre de celofán												22/01/1998				1998	01
IBUNAM:CNIN:OD05248			es					20	71	IBUNAM:CNIN:OD	IBUNAM	CNIN	Colección Nacional de Insectos	UNAM	Especimen preservado				05248				E. González y N. Sandoval		1	Macho						Sobre de celofán												22/01/1998				1998	01
IBUNAM:CNIN:OD05249			es					20	71	IBUNAM:CNIN:OD	IBUNAM	CNIN	Colección Nacional de Insectos	UNAM	Especimen preservado				05249				E. González-Soriano		1	Macho						Sobre de celofán												23/01/1998				1998	01
IBUNAM:CNIN:OD05250			es					20	71	IBUNAM:CNIN:OD	IBUNAM	CNIN	Colección Nacional de Insectos	UNAM	Especimen preservado				05250				E. González-Soriano		1	Macho						Sobre de celofán												23/01/1998				1998	01
IBUNAM:CNIN:OD05251			es					20	71	IBUNAM:CNIN:OD	IBUNAM	CNIN	Colección Nacional de Insectos	UNAM	Especimen preservado				05251				E. González-Soriano		1	Hembra						Sobre de celofán												26/01/1998				1998	01
IBUNAM:CNIN:OD05252			es					20	71	IBUNAM:CNIN:OD	IBUNAM	CNIN	Colección Nacional de Insectos	UNAM	Especimen preservado				05252				E. González-Soriano		1	Macho						Sobre de celofán												23/01/1998				1998	01
IBUNAM:CNIN:OD05253			es					20	71	IBUNAM:CNIN:OD	IBUNAM	CNIN	Colección Nacional de Insectos	UNAM	Especimen preservado				05253				E. González-Soriano		1	Macho						Sobre de celofán												23/01/1998				1998	01
IBUNAM:CNIN:OD05254			es					20	71	IBUNAM:CNIN:OD	IBUNAM	CNIN	Colección Nacional de Insectos	UNAM	Especimen preservado				05254				E. González-Soriano		1	Macho						Sobre de celofán												23/01/1998				1998	01
IBUNAM:CNIN:OD05255			es					20	71	IBUNAM:CNIN:OD	IBUNAM	CNIN	Colección Nacional de Insectos	UNAM	Especimen preservado				05255				E. González-Soriano		1	Macho						Sobre de celofán												25/01/1998				1998	01
IBUNAM:CNIN:OD05256			es					20	71	IBUNAM:CNIN:OD	IBUNAM	CNIN	Colección Nacional de Insectos	UNAM	Especimen preservado				05256				E. González-Soriano		1	Macho						Sobre de celofán												25/01/1998				1998	01
IBUNAM:CNIN:OD05257			es					20	71	IBUNAM:CNIN:OD	IBUNAM	CNIN	Colección Nacional de Insectos	UNAM	Especimen preservado				05257				E. González y N. Sandoval		1	Macho						Sobre de celofán												22/01/1998				1998	01
IBUNAM:CNIN:OD05258			es					20	71	IBUNAM:CNIN:OD	IBUNAM	CNIN	Colección Nacional de Insectos	UNAM	Especimen preservado				05258				E. González y N. Sandoval		1	Macho						Sobre de celofán												22/01/1998				1998	01
IBUNAM:CNIN:OD05259			es					20	71	IBUNAM:CNIN:OD	IBUNAM	CNIN	Colección Nacional de Insectos	UNAM	Especimen preservado				05259				E. González y N. Sandoval		1	Macho						Sobre de celofán												22/01/1998				1998	01
IBUNAM:CNIN:OD05260			es					20	71	IBUNAM:CNIN:OD	IBUNAM	CNIN	Colección Nacional de Insectos	UNAM	Especimen preservado				05260				E. González y N. Sandoval		1	Macho y Hembra						Sobre de celofán												22/01/1998				1998	01
IBUNAM:CNIN:OD05261			es					20	71	IBUNAM:CNIN:OD	IBUNAM	CNIN	Colección Nacional de Insectos	UNAM	Especimen preservado				05261				E. González y N. Sandoval		1	Macho						Sobre de celofán												22/01/1998				1998	01
IBUNAM:CNIN:OD05262			es					20	71	IBUNAM:CNIN:OD	IBUNAM	CNIN	Colección Nacional de Insectos	UNAM	Especimen preservado				05262				E. González y N. Sandoval		1	Macho						Sobre de celofán												22/01/1998				1998	01
IBUNAM:CNIN:OD05263			es					20	71	IBUNAM:CNIN:OD	IBUNAM	CNIN	Colección Nacional de Insectos	UNAM	Especimen preservado				05263				E. González y N. Sandoval		1	Macho						Sobre de celofán												22/01/1998				1998	01
IBUNAM:CNIN:OD05264			es					20	71	IBUNAM:CNIN:OD	IBUNAM	CNIN	Colección Nacional de Insectos	UNAM	Especimen preservado				05264				E. González y N. Sandoval		1	Macho						Sobre de celofán												22/01/1998				1998	01
IBUNAM:CNIN:OD05265			es					20	71	IBUNAM:CNIN:OD	IBUNAM	CNIN	Colección Nacional de Insectos	UNAM	Especimen preservado				05265				E. González y N. Sandoval		1	Macho						Sobre de celofán												22/01/1998				1998	01
IBUNAM:CNIN:OD05266			es					20	71	IBUNAM:CNIN:OD	IBUNAM	CNIN	Colección Nacional de Insectos	UNAM	Especimen preservado				05266				E. González y N. Sandoval		1	Macho						Sobre de celofán												22/01/1998				1998	01
IBUNAM:CNIN:OD05267			es					20	71	IBUNAM:CNIN:OD	IBUNAM	CNIN	Colección Nacional de Insectos	UNAM	Especimen preservado				05267				E. González-Soriano		1	Macho						Sobre de celofán												25/11/1997				1997	11
IBUNAM:CNIN:OD05268			es					20	71	IBUNAM:CNIN:OD	IBUNAM	CNIN	Colección Nacional de Insectos	UNAM	Especimen preservado				05268				E. González-Soriano		1	Macho						Sobre de celofán												23/11/1997				1997	11
IBUNAM:CNIN:OD05269			es					20	71	IBUNAM:CNIN:OD	IBUNAM	CNIN	Colección Nacional de Insectos	UNAM	Especimen preservado				05269				E. González-Soriano		1	Macho						Sobre de celofán												23/11/1997				1997	11
IBUNAM:CNIN:OD05270			es					20	71	IBUNAM:CNIN:OD	IBUNAM	CNIN	Colección Nacional de Insectos	UNAM	Especimen preservado				05270				E. González-Soriano		1	Macho						Sobre de celofán												25/11/1997				1997	11
IBUNAM:CNIN:OD05271			es					20	71	IBUNAM:CNIN:OD	IBUNAM	CNIN	Colección Nacional de Insectos	UNAM	Especimen preservado				05271				E. González-Soriano		1	Macho						Sobre de celofán												25/11/1997				1997	11
IBUNAM:CNIN:OD05272			es					20	71	IBUNAM:CNIN:OD	IBUNAM	CNIN	Colección Nacional de Insectos	UNAM	Especimen preservado				05272				E. González-Soriano		1	Macho y Hembra						Sobre de celofán												25/11/1997				1997	11
IBUNAM:CNIN:OD05273			es					20	71	IBUNAM:CNIN:OD	IBUNAM	CNIN	Colección Nacional de Insectos	UNAM	Especimen preservado				05273				E. González-Soriano		1	Macho						Sobre de celofán												23/11/1997				1997	11
IBUNAM:CNIN:OD05274			es					20	71	IBUNAM:CNIN:OD	IBUNAM	CNIN	Colección Nacional de Insectos	UNAM	Especimen preservado				05274				E. González-Soriano		1	Macho						Sobre de celofán												23/11/1997				1997	11
IBUNAM:CNIN:OD05275			es					20	71	IBUNAM:CNIN:OD	IBUNAM	CNIN	Colección Nacional de Insectos	UNAM	Especimen preservado				05275				E. González-Soriano		1	Macho						Sobre de celofán												25/11/1997				1997	11
IBUNAM:CNIN:OD05276			es					20	71	IBUNAM:CNIN:OD	IBUNAM	CNIN	Colección Nacional de Insectos	UNAM	Especimen preservado				05276				E. González-Soriano		1	Macho						Sobre de celofán												23/11/1997				1997	11
IBUNAM:CNIN:OD05313			es					20	71	IBUNAM:CNIN:OD	IBUNAM	CNIN	Colección Nacional de Insectos	UNAM	Especimen preservado				05313				E. González-Soriano		1	Macho						Sobre de celofán												23/11/1997				1997	11
IBUNAM:CNIN:OD05314			es					20	71	IBUNAM:CNIN:OD	IBUNAM	CNIN	Colección Nacional de Insectos	UNAM	Especimen preservado				05314				E. González-Soriano		1	Macho						Sobre de celofán												23/11/1997				1997	11
IBUNAM:CNIN:OD05315			es					20	71	IBUNAM:CNIN:OD	IBUNAM	CNIN	Colección Nacional de Insectos	UNAM	Especimen preservado				05315				E. González-Soriano		1	Macho						Sobre de celofán												23/11/1997				1997	11
IBUNAM:CNIN:OD05316			es					20	71	IBUNAM:CNIN:OD	IBUNAM	CNIN	Colección Nacional de Insectos	UNAM	Especimen preservado				05316				E. González-Soriano		1	Macho						Sobre de celofán												25/11/1997				1997	11
IBUNAM:CNIN:OD05317			es					20	71	IBUNAM:CNIN:OD	IBUNAM	CNIN	Colección Nacional de Insectos	UNAM	Especimen preservado				05317				E. González-Soriano		1	Macho						Sobre de celofán												23/11/1997				1997	11
IBUNAM:CNIN:OD05318			es					20	71	IBUNAM:CNIN:OD	IBUNAM	CNIN	Colección Nacional de Insectos	UNAM	Especimen preservado				05318				E. González-Soriano		1	Macho y Hembra						Sobre de celofán												23/11/1997				1997	11
IBUNAM:CNIN:OD05319			es					20	71	IBUNAM:CNIN:OD	IBUNAM	CNIN	Colección Nacional de Insectos	UNAM	Especimen preservado				05319				E. González-Soriano		1	Macho						Sobre de celofán												23/11/1997				1997	11
IBUNAM:CNIN:OD05320			es					20	71	IBUNAM:CNIN:OD	IBUNAM	CNIN	Colección Nacional de Insectos	UNAM	Especimen preservado				05320				E. González-Soriano		1	Macho						Sobre de celofán												23/11/1997				1997	11
IBUNAM:CNIN:OD05321			es					20	71	IBUNAM:CNIN:OD	IBUNAM	CNIN	Colección Nacional de Insectos	UNAM	Especimen preservado				05321				E. González-Soriano		1	Macho y Hembra						Sobre de celofán												23/11/1997				1997	11
IBUNAM:CNIN:OD05322			es					20	71	IBUNAM:CNIN:OD	IBUNAM	CNIN	Colección Nacional de Insectos	UNAM	Especimen preservado				05322				E. González-Soriano		1	Macho						Sobre de celofán												23/11/1997				1997	11
IBUNAM:CNIN:OD05323			es					20	71	IBUNAM:CNIN:OD	IBUNAM	CNIN	Colección Nacional de Insectos	UNAM	Especimen preservado				05323				E. González-Soriano		1	Macho						Sobre de celofán												25/11/1997				1997	11
IBUNAM:CNIN:OD05324			es					20	71	IBUNAM:CNIN:OD	IBUNAM	CNIN	Colección Nacional de Insectos	UNAM	Especimen preservado				05324				E. González-Soriano		1	Macho						Sobre de celofán												23/11/1997				1997	11
IBUNAM:CNIN:OD05325			es					20	71	IBUNAM:CNIN:OD	IBUNAM	CNIN	Colección Nacional de Insectos	UNAM	Especimen preservado				05325				E. González-Soriano		1	Macho						Sobre de celofán												23/11/1997				1997	11
IBUNAM:CNIN:OD05326			es					20	71	IBUNAM:CNIN:OD	IBUNAM	CNIN	Colección Nacional de Insectos	UNAM	Especimen preservado				05326				E. González-Soriano		1	Macho						Sobre de celofán												23/11/1997				1997	11
IBUNAM:CNIN:OD05327			es					20	71	IBUNAM:CNIN:OD	IBUNAM	CNIN	Colección Nacional de Insectos	UNAM	Especimen preservado				05327				E. González-Soriano		1	Macho						Sobre de celofán												24/11/1997				1997	11
IBUNAM:CNIN:OD05328			es					20	71	IBUNAM:CNIN:OD	IBUNAM	CNIN	Colección Nacional de Insectos	UNAM	Especimen preservado				05328				E. González-Soriano		1	Macho						Sobre de celofán												23/11/1997				1997	11
IBUNAM:CNIN:OD05329			es					20	71	IBUNAM:CNIN:OD	IBUNAM	CNIN	Colección Nacional de Insectos	UNAM	Especimen preservado				05329				E. González-Soriano		1	Hembra						Sobre de celofán												23/11/1997				1997	11
IBUNAM:CNIN:OD05330			es					20	71	IBUNAM:CNIN:OD	IBUNAM	CNIN	Colección Nacional de Insectos	UNAM	Especimen preservado				05330				E. González-Soriano		1	Macho						Sobre de celofán												23/11/1997				1997	11
IBUNAM:CNIN:OD05331			es					20	71	IBUNAM:CNIN:OD	IBUNAM	CNIN	Colección Nacional de Insectos	UNAM	Especimen preservado				05331				E. González-Soriano		1	Macho						Sobre de celofán												23/11/1997				1997	11
IBUNAM:CNIN:OD05332			es					20	71	IBUNAM:CNIN:OD	IBUNAM	CNIN	Colección Nacional de Insectos	UNAM	Especimen preservado				05332				E. González-Soriano		1	Macho						Sobre de celofán												23/11/1997				1997	11
IBUNAM:CNIN:OD05333			es					20	71	IBUNAM:CNIN:OD	IBUNAM	CNIN	Colección Nacional de Insectos	UNAM	Especimen preservado				05333				E. González-Soriano		1	Macho y Hembra						Sobre de celofán												23/11/1997				1997	11
IBUNAM:CNIN:OD05334			es					20	71	IBUNAM:CNIN:OD	IBUNAM	CNIN	Colección Nacional de Insectos	UNAM	Especimen preservado				05334				E. González-Soriano		1	Macho						Sobre de celofán												25/11/1997				1997	11
IBUNAM:CNIN:OD05335			es					20	71	IBUNAM:CNIN:OD	IBUNAM	CNIN	Colección Nacional de Insectos	UNAM	Especimen preservado				05335				E. González-Soriano		1	Macho						Sobre de celofán												25/11/1997				1997	11
IBUNAM:CNIN:OD05336			es					20	71	IBUNAM:CNIN:OD	IBUNAM	CNIN	Colección Nacional de Insectos	UNAM	Especimen preservado				05336				E. González-Soriano		1	Macho						Sobre de celofán												23/11/1997				1997	11
IBUNAM:CNIN:OD05337			es					20	71	IBUNAM:CNIN:OD	IBUNAM	CNIN	Colección Nacional de Insectos	UNAM	Especimen preservado				05337				E. González-Soriano		1	Macho						Sobre de celofán												23/11/1997				1997	11
IBUNAM:CNIN:OD05338			es					20	71	IBUNAM:CNIN:OD	IBUNAM	CNIN	Colección Nacional de Insectos	UNAM	Especimen preservado				05338				E. González-Soriano		1	Macho						Sobre de celofán												23/11/1997				1997	11
IBUNAM:CNIN:OD05339			es					20	71	IBUNAM:CNIN:OD	IBUNAM	CNIN	Colección Nacional de Insectos	UNAM	Especimen preservado				05339				E. González-Soriano		1	Macho y Hembra						Sobre de celofán												23/11/1997				1997	11
IBUNAM:CNIN:OD05340			es					20	71	IBUNAM:CNIN:OD	IBUNAM	CNIN	Colección Nacional de Insectos	UNAM	Especimen preservado				05340				E. González-Soriano		1	Macho						Sobre de celofán												23/11/1997				1997	11
IBUNAM:CNIN:OD05341			es					20	71	IBUNAM:CNIN:OD	IBUNAM	CNIN	Colección Nacional de Insectos	UNAM	Especimen preservado				05341				E. González-Soriano		1	Hembra						Sobre de celofán												23/11/1997				1997	11
IBUNAM:CNIN:OD05342			es					20	71	IBUNAM:CNIN:OD	IBUNAM	CNIN	Colección Nacional de Insectos	UNAM	Especimen preservado				05342				E. González-Soriano		1	Hembra						Sobre de celofán												23/11/1997				1997	11
IBUNAM:CNIN:OD05343			es					20	71	IBUNAM:CNIN:OD	IBUNAM	CNIN	Colección Nacional de Insectos	UNAM	Especimen preservado				05343				E. González-Soriano		1	Macho						Sobre de celofán												25/11/1997				1997	11
IBUNAM:CNIN:OD05344			es					20	71	IBUNAM:CNIN:OD	IBUNAM	CNIN	Colección Nacional de Insectos	UNAM	Especimen preservado				05344				E. González-Soriano		1	Macho						Sobre de celofán												23/11/1997				1997	11
IBUNAM:CNIN:OD05345			es					20	71	IBUNAM:CNIN:OD	IBUNAM	CNIN	Colección Nacional de Insectos	UNAM	Especimen preservado				05345				E. González-Soriano		1	Macho						Sobre de celofán												25/11/1997				1997	11
IBUNAM:CNIN:OD05346			es					20	71	IBUNAM:CNIN:OD	IBUNAM	CNIN	Colección Nacional de Insectos	UNAM	Especimen preservado				05346				E. González-Soriano		1	Macho						Sobre de celofán												24/11/1997				1997	11
IBUNAM:CNIN:OD05347			es					20	71	IBUNAM:CNIN:OD	IBUNAM	CNIN	Colección Nacional de Insectos	UNAM	Especimen preservado				05347				E. González-Soriano		1	Macho						Sobre de celofán												24/11/1997				1997	11
IBUNAM:CNIN:OD05348			es					20	71	IBUNAM:CNIN:OD	IBUNAM	CNIN	Colección Nacional de Insectos	UNAM	Especimen preservado				05348				E. González-Soriano		1	Macho						Sobre de celofán												23/11/1997				1997	11
IBUNAM:CNIN:OD05349			es					20	71	IBUNAM:CNIN:OD	IBUNAM	CNIN	Colección Nacional de Insectos	UNAM	Especimen preservado				05349				E. González-Soriano		1	Macho						Sobre de celofán												23/11/1997				1997	11
IBUNAM:CNIN:OD05350			es					20	71	IBUNAM:CNIN:OD	IBUNAM	CNIN	Colección Nacional de Insectos	UNAM	Especimen preservado				05350				E. González-Soriano		1	Macho						Sobre de celofán												25/11/1997				1997	11
IBUNAM:CNIN:OD05351			es					20	71	IBUNAM:CNIN:OD	IBUNAM	CNIN	Colección Nacional de Insectos	UNAM	Especimen preservado				05351				E. González-Soriano		1	Macho						Sobre de celofán												23/11/1997				1997	11
IBUNAM:CNIN:OD05352			es					20	71	IBUNAM:CNIN:OD	IBUNAM	CNIN	Colección Nacional de Insectos	UNAM	Especimen preservado				05352				E. González-Soriano		1	Macho						Sobre de celofán												24/11/1997				1997	11
IBUNAM:CNIN:OD05353			es					20	71	IBUNAM:CNIN:OD	IBUNAM	CNIN	Colección Nacional de Insectos	UNAM	Especimen preservado				05353				E. González-Soriano		1	Macho y Hembra						Sobre de celofán												24/11/1997				1997	11
IBUNAM:CNIN:OD05354			es					20	71	IBUNAM:CNIN:OD	IBUNAM	CNIN	Colección Nacional de Insectos	UNAM	Especimen preservado				05354				E. González-Soriano		1	Macho						Sobre de celofán												24/11/1997				1997	11
IBUNAM:CNIN:OD05355			es					20	71	IBUNAM:CNIN:OD	IBUNAM	CNIN	Colección Nacional de Insectos	UNAM	Especimen preservado				05355				E. González-Soriano		1	Macho						Sobre de celofán												24/11/1997				1997	11
IBUNAM:CNIN:OD05356			es					20	71	IBUNAM:CNIN:OD	IBUNAM	CNIN	Colección Nacional de Insectos	UNAM	Especimen preservado				05356				E. González-Soriano		1	Macho						Sobre de celofán												23/11/1997				1997	11
IBUNAM:CNIN:OD05357			es					20	71	IBUNAM:CNIN:OD	IBUNAM	CNIN	Colección Nacional de Insectos	UNAM	Especimen preservado				05357				E. González-Soriano		1	Macho						Sobre de celofán												24/11/1997				1997	11
IBUNAM:CNIN:OD05358			es					20	71	IBUNAM:CNIN:OD	IBUNAM	CNIN	Colección Nacional de Insectos	UNAM	Especimen preservado				05358				E. González-Soriano		1	Macho						Sobre de celofán												24/11/1997				1997	11
IBUNAM:CNIN:OD05359			es					20	71	IBUNAM:CNIN:OD	IBUNAM	CNIN	Colección Nacional de Insectos	UNAM	Especimen preservado				05359				E. González-Soriano		1	Hembra						Sobre de celofán												23/11/1997				1997	11
IBUNAM:CNIN:OD05360			es					20	71	IBUNAM:CNIN:OD	IBUNAM	CNIN	Colección Nacional de Insectos	UNAM	Especimen preservado				05360				E. González-Soriano		1	Macho						Sobre de celofán												24/11/1997				1997	11
IBUNAM:CNIN:OD05361			es					20	71	IBUNAM:CNIN:OD	IBUNAM	CNIN	Colección Nacional de Insectos	UNAM	Especimen preservado				05361				E. González-Soriano		1	Macho						Sobre de celofán												23/11/1997				1997	11
IBUNAM:CNIN:OD05362			es					20	71	IBUNAM:CNIN:OD	IBUNAM	CNIN	Colección Nacional de Insectos	UNAM	Especimen preservado				05362				E. González-Soriano		1	Macho						Sobre de celofán												23/11/1997				1997	11
IBUNAM:CNIN:OD05363			es					20	71	IBUNAM:CNIN:OD	IBUNAM	CNIN	Colección Nacional de Insectos	UNAM	Especimen preservado				05363				E. González-Soriano		1	Macho						Sobre de celofán												23/11/1997				1997	11
IBUNAM:CNIN:OD05364			es					20	71	IBUNAM:CNIN:OD	IBUNAM	CNIN	Colección Nacional de Insectos	UNAM	Especimen preservado				05364				E. González-Soriano		1	Macho						Sobre de celofán												23/11/1997				1997	11
IBUNAM:CNIN:OD05365			es					20	71	IBUNAM:CNIN:OD	IBUNAM	CNIN	Colección Nacional de Insectos	UNAM	Especimen preservado				05365				E. González-Soriano		1	Macho						Sobre de celofán												23/11/1997				1997	11
IBUNAM:CNIN:OD05366			es					20	71	IBUNAM:CNIN:OD	IBUNAM	CNIN	Colección Nacional de Insectos	UNAM	Especimen preservado				05366				E. González-Soriano		1	Macho						Sobre de celofán												23/11/1997				1997	11
IBUNAM:CNIN:OD05277			es					20	71	IBUNAM:CNIN:OD	IBUNAM	CNIN	Colección Nacional de Insectos	UNAM	Especimen preservado				05277				E. González-Soriano		1	Macho						Sobre de celofán												24/11/1997				1997	11
IBUNAM:CNIN:OD05278			es					20	71	IBUNAM:CNIN:OD	IBUNAM	CNIN	Colección Nacional de Insectos	UNAM	Especimen preservado				05278				E. González-Soriano		1	Macho						Sobre de celofán												24/11/1997				1997	11
IBUNAM:CNIN:OD05279			es					20	71	IBUNAM:CNIN:OD	IBUNAM	CNIN	Colección Nacional de Insectos	UNAM	Especimen preservado				05279				E. González-Soriano		1	Macho						Sobre de celofán												24/11/1997				1997	11
IBUNAM:CNIN:OD05280			es					20	71	IBUNAM:CNIN:OD	IBUNAM	CNIN	Colección Nacional de Insectos	UNAM	Especimen preservado				05280				E. González-Soriano		1	Macho						Sobre de celofán												23/11/1997				1997	11
IBUNAM:CNIN:OD05281			es					20	71	IBUNAM:CNIN:OD	IBUNAM	CNIN	Colección Nacional de Insectos	UNAM	Especimen preservado				05281				E. González-Soriano		1	Macho						Sobre de celofán												25/11/1997				1997	11
IBUNAM:CNIN:OD05282			es					20	71	IBUNAM:CNIN:OD	IBUNAM	CNIN	Colección Nacional de Insectos	UNAM	Especimen preservado				05282				E. González-Soriano		1	Macho						Sobre de celofán												24/11/1997				1997	11
IBUNAM:CNIN:OD05283			es					20	71	IBUNAM:CNIN:OD	IBUNAM	CNIN	Colección Nacional de Insectos	UNAM	Especimen preservado				05283				E. González-Soriano		1	Macho						Sobre de celofán												24/11/1997				1997	11
IBUNAM:CNIN:OD05284			es					20	71	IBUNAM:CNIN:OD	IBUNAM	CNIN	Colección Nacional de Insectos	UNAM	Especimen preservado				05284				E. González-Soriano		1	Macho						Sobre de celofán												24/11/1997				1997	11
IBUNAM:CNIN:OD05285			es					20	71	IBUNAM:CNIN:OD	IBUNAM	CNIN	Colección Nacional de Insectos	UNAM	Especimen preservado				05285				E. González-Soriano		1	Macho						Sobre de celofán												24/11/1997				1997	11
IBUNAM:CNIN:OD05286			es					20	71	IBUNAM:CNIN:OD	IBUNAM	CNIN	Colección Nacional de Insectos	UNAM	Especimen preservado				05286				E. González-Soriano		1	Macho						Sobre de celofán												24/11/1997				1997	11
IBUNAM:CNIN:OD05287			es					20	71	IBUNAM:CNIN:OD	IBUNAM	CNIN	Colección Nacional de Insectos	UNAM	Especimen preservado				05287				E. González-Soriano		1	Macho						Sobre de celofán												24/11/1997				1997	11
IBUNAM:CNIN:OD05288			es					20	71	IBUNAM:CNIN:OD	IBUNAM	CNIN	Colección Nacional de Insectos	UNAM	Especimen preservado				05288				E. González-Soriano		1	Macho						Sobre de celofán												24/11/1997				1997	11
IBUNAM:CNIN:OD05289			es					20	71	IBUNAM:CNIN:OD	IBUNAM	CNIN	Colección Nacional de Insectos	UNAM	Especimen preservado				05289				E. González-Soriano		1	Macho						Sobre de celofán												24/11/1997				1997	11
IBUNAM:CNIN:OD05290			es					20	71	IBUNAM:CNIN:OD	IBUNAM	CNIN	Colección Nacional de Insectos	UNAM	Especimen preservado				05290				E. González-Soriano		1	Macho						Sobre de celofán												24/11/1997				1997	11
IBUNAM:CNIN:OD05291			es					20	71	IBUNAM:CNIN:OD	IBUNAM	CNIN	Colección Nacional de Insectos	UNAM	Especimen preservado				05291				E. González-Soriano		1	Macho						Sobre de celofán												24/11/1997				1997	11
IBUNAM:CNIN:OD05292			es					20	71	IBUNAM:CNIN:OD	IBUNAM	CNIN	Colección Nacional de Insectos	UNAM	Especimen preservado				05292				E. González-Soriano		1	Macho						Sobre de celofán												24/11/1997				1997	11
IBUNAM:CNIN:OD05293			es					20	71	IBUNAM:CNIN:OD	IBUNAM	CNIN	Colección Nacional de Insectos	UNAM	Especimen preservado				05293				E. González-Soriano		1	Macho						Sobre de celofán												23/11/1997				1997	11
IBUNAM:CNIN:OD05294			es					20	71	IBUNAM:CNIN:OD	IBUNAM	CNIN	Colección Nacional de Insectos	UNAM	Especimen preservado				05294				E. González-Soriano		1	Macho						Sobre de celofán												23/11/1997				1997	11
IBUNAM:CNIN:OD05295			es					20	71	IBUNAM:CNIN:OD	IBUNAM	CNIN	Colección Nacional de Insectos	UNAM	Especimen preservado				05295				E. González-Soriano		1	Macho						Sobre de celofán												24/11/1997				1997	11
IBUNAM:CNIN:OD05296			es					20	71	IBUNAM:CNIN:OD	IBUNAM	CNIN	Colección Nacional de Insectos	UNAM	Especimen preservado				05296				E. González-Soriano		1	Macho						Sobre de celofán												24/11/1997				1997	11
IBUNAM:CNIN:OD05297			es					20	71	IBUNAM:CNIN:OD	IBUNAM	CNIN	Colección Nacional de Insectos	UNAM	Especimen preservado				05297				E. González-Soriano		1	Macho y Hembra						Sobre de celofán												24/11/1997				1997	11
IBUNAM:CNIN:OD05298			es					20	71	IBUNAM:CNIN:OD	IBUNAM	CNIN	Colección Nacional de Insectos	UNAM	Especimen preservado				05298				E. González-Soriano		1	Macho						Sobre de celofán												23/11/1997				1997	11
IBUNAM:CNIN:OD05299			es					20	71	IBUNAM:CNIN:OD	IBUNAM	CNIN	Colección Nacional de Insectos	UNAM	Especimen preservado				05299				E. González-Soriano		1	Macho						Sobre de celofán												24/11/1997				1997	11
IBUNAM:CNIN:OD05300			es					20	71	IBUNAM:CNIN:OD	IBUNAM	CNIN	Colección Nacional de Insectos	UNAM	Especimen preservado				05300				E. González-Soriano		1	Macho						Sobre de celofán												24/11/1997				1997	11
IBUNAM:CNIN:OD05301			es					20	71	IBUNAM:CNIN:OD	IBUNAM	CNIN	Colección Nacional de Insectos	UNAM	Especimen preservado				05301				E. González-Soriano		1	Macho						Sobre de celofán												24/11/1997				1997	11
IBUNAM:CNIN:OD05302			es					20	71	IBUNAM:CNIN:OD	IBUNAM	CNIN	Colección Nacional de Insectos	UNAM	Especimen preservado				05302				E. González-Soriano		1	Macho						Sobre de celofán												24/11/1997				1997	11
IBUNAM:CNIN:OD05303			es					20	71	IBUNAM:CNIN:OD	IBUNAM	CNIN	Colección Nacional de Insectos	UNAM	Especimen preservado				05303				E. González-Soriano		1	Macho						Sobre de celofán												24/11/1997				1997	11
IBUNAM:CNIN:OD05304			es					20	71	IBUNAM:CNIN:OD	IBUNAM	CNIN	Colección Nacional de Insectos	UNAM	Especimen preservado				05304				E. González-Soriano		1	Macho						Sobre de celofán												24/11/1997				1997	11
IBUNAM:CNIN:OD05305			es					20	71	IBUNAM:CNIN:OD	IBUNAM	CNIN	Colección Nacional de Insectos	UNAM	Especimen preservado				05305				E. González-Soriano		1	Macho						Sobre de celofán												23/11/1997				1997	11
IBUNAM:CNIN:OD05306			es					20	71	IBUNAM:CNIN:OD	IBUNAM	CNIN	Colección Nacional de Insectos	UNAM	Especimen preservado				05306				E. González-Soriano		1	Macho						Sobre de celofán												23/11/1997				1997	11
IBUNAM:CNIN:OD05307			es					20	71	IBUNAM:CNIN:OD	IBUNAM	CNIN	Colección Nacional de Insectos	UNAM	Especimen preservado				05307				E. González-Soriano		1	Macho						Sobre de celofán												23/11/1997				1997	11
IBUNAM:CNIN:OD05308			es					20	71	IBUNAM:CNIN:OD	IBUNAM	CNIN	Colección Nacional de Insectos	UNAM	Especimen preservado				05308				E. González-Soriano		1	Macho y Hembra						Sobre de celofán												23/11/1997				1997	11
IBUNAM:CNIN:OD05309			es					20	71	IBUNAM:CNIN:OD	IBUNAM	CNIN	Colección Nacional de Insectos	UNAM	Especimen preservado				05309				E. González-Soriano		1	Macho						Sobre de celofán												23/11/1997				1997	11
IBUNAM:CNIN:OD05310			es					20	71	IBUNAM:CNIN:OD	IBUNAM	CNIN	Colección Nacional de Insectos	UNAM	Especimen preservado				05310				E. González-Soriano		1	Macho						Sobre de celofán												23/11/1997				1997	11
IBUNAM:CNIN:OD05311			es					20	71	IBUNAM:CNIN:OD	IBUNAM	CNIN	Colección Nacional de Insectos	UNAM	Especimen preservado				05311				E. González-Soriano		1	Macho						Sobre de celofán												23/11/1997				1997	11
IBUNAM:CNIN:OD05312			es					20	71	IBUNAM:CNIN:OD	IBUNAM	CNIN	Colección Nacional de Insectos	UNAM	Especimen preservado				05312				E. González-Soriano		1	Macho						Sobre de celofán												23/11/1997				1997	11
IBUNAM:CNIN:OD05416			es					20	71	IBUNAM:CNIN:OD	IBUNAM	CNIN	Colección Nacional de Insectos	UNAM	Especimen preservado				05416				E. González-Soriano		1	Macho						Sobre de celofán												20/06/1998				1998	06
IBUNAM:CNIN:OD05417			es					20	71	IBUNAM:CNIN:OD	IBUNAM	CNIN	Colección Nacional de Insectos	UNAM	Especimen preservado				05417				E. González-Soriano		1	Macho						Sobre de celofán												20/06/1998				1998	06
IBUNAM:CNIN:OD05418			es					20	71	IBUNAM:CNIN:OD	IBUNAM	CNIN	Colección Nacional de Insectos	UNAM	Especimen preservado				05418				E. González-Soriano		1	Macho y Hembra						Sobre de celofán												22/06/1998				1998	06
IBUNAM:CNIN:OD05419			es					20	71	IBUNAM:CNIN:OD	IBUNAM	CNIN	Colección Nacional de Insectos	UNAM	Especimen preservado				05419				E. González-Soriano		1	Macho						Sobre de celofán												22/06/1998				1998	06
IBUNAM:CNIN:OD05420			es					20	71	IBUNAM:CNIN:OD	IBUNAM	CNIN	Colección Nacional de Insectos	UNAM	Especimen preservado				05420				E. González-Soriano		1	Macho						Sobre de celofán												22/06/1998				1998	06
IBUNAM:CNIN:OD05421			es					20	71	IBUNAM:CNIN:OD	IBUNAM	CNIN	Colección Nacional de Insectos	UNAM	Especimen preservado				05421				E. González-Soriano		1	Macho						Sobre de celofán												22/06/1998				1998	06
IBUNAM:CNIN:OD05422			es					20	71	IBUNAM:CNIN:OD	IBUNAM	CNIN	Colección Nacional de Insectos	UNAM	Especimen preservado				05422				E. González-Soriano		1	Macho						Sobre de celofán												20/06/1998				1998	06
IBUNAM:CNIN:OD05423			es					20	71	IBUNAM:CNIN:OD	IBUNAM	CNIN	Colección Nacional de Insectos	UNAM	Especimen preservado				05423				E. González-Soriano		1	Macho						Sobre de celofán												20/06/1998				1998	06
IBUNAM:CNIN:OD05424			es					20	71	IBUNAM:CNIN:OD	IBUNAM	CNIN	Colección Nacional de Insectos	UNAM	Especimen preservado				05424				E. González-Soriano		1	Macho						Sobre de celofán												23/06/1998				1998	06
IBUNAM:CNIN:OD05425			es					20	71	IBUNAM:CNIN:OD	IBUNAM	CNIN	Colección Nacional de Insectos	UNAM	Especimen preservado				05425				E. González-Soriano		1	Macho						Sobre de celofán												23/06/1998				1998	06
IBUNAM:CNIN:OD05426			es					20	71	IBUNAM:CNIN:OD	IBUNAM	CNIN	Colección Nacional de Insectos	UNAM	Especimen preservado				05426				E. González-Soriano		1	Macho						Sobre de celofán												21/06/1998				1998	06
IBUNAM:CNIN:OD05427			es					20	71	IBUNAM:CNIN:OD	IBUNAM	CNIN	Colección Nacional de Insectos	UNAM	Especimen preservado				05427				E. González-Soriano		1	Macho						Sobre de celofán												23/06/1998				1998	06
IBUNAM:CNIN:OD05367			es					20	71	IBUNAM:CNIN:OD	IBUNAM	CNIN	Colección Nacional de Insectos	UNAM	Especimen preservado				05367				E. González-Soriano		1	Macho						Sobre de celofán												23/11/1997				1997	11
IBUNAM:CNIN:OD05368			es					20	71	IBUNAM:CNIN:OD	IBUNAM	CNIN	Colección Nacional de Insectos	UNAM	Especimen preservado				05368				E. González-Soriano		1	Macho						Sobre de celofán												24/11/1997				1997	11
IBUNAM:CNIN:OD05369			es					20	71	IBUNAM:CNIN:OD	IBUNAM	CNIN	Colección Nacional de Insectos	UNAM	Especimen preservado				05369				E. González-Soriano		1	Macho						Sobre de celofán												24/11/1997				1997	11
IBUNAM:CNIN:OD05370			es					20	71	IBUNAM:CNIN:OD	IBUNAM	CNIN	Colección Nacional de Insectos	UNAM	Especimen preservado				05370				E. González-Soriano		1	Macho						Sobre de celofán												24/11/1997				1997	11
IBUNAM:CNIN:OD05371			es					20	71	IBUNAM:CNIN:OD	IBUNAM	CNIN	Colección Nacional de Insectos	UNAM	Especimen preservado				05371				E. González-Soriano		1	Macho						Sobre de celofán												24/11/1997				1997	11
IBUNAM:CNIN:OD05372			es					20	71	IBUNAM:CNIN:OD	IBUNAM	CNIN	Colección Nacional de Insectos	UNAM	Especimen preservado				05372				E. González-Soriano		1	Macho						Sobre de celofán												25/11/1997				1997	11
IBUNAM:CNIN:OD05373			es					20	71	IBUNAM:CNIN:OD	IBUNAM	CNIN	Colección Nacional de Insectos	UNAM	Especimen preservado				05373				E. González-Soriano		1	Macho						Sobre de celofán												25/11/1997				1997	11
IBUNAM:CNIN:OD05374			es					20	71	IBUNAM:CNIN:OD	IBUNAM	CNIN	Colección Nacional de Insectos	UNAM	Especimen preservado				05374				E. González-Soriano		1	Macho						Sobre de celofán												25/11/1997				1997	11
IBUNAM:CNIN:OD05375			es					20	71	IBUNAM:CNIN:OD	IBUNAM	CNIN	Colección Nacional de Insectos	UNAM	Especimen preservado				05375				E. González-Soriano		1	Macho						Sobre de celofán												25/11/1997				1997	11
IBUNAM:CNIN:OD05376			es					20	71	IBUNAM:CNIN:OD	IBUNAM	CNIN	Colección Nacional de Insectos	UNAM	Especimen preservado				05376				E. González-Soriano		1	Macho						Sobre de celofán												23/11/1997				1997	11
IBUNAM:CNIN:OD05377			es					20	71	IBUNAM:CNIN:OD	IBUNAM	CNIN	Colección Nacional de Insectos	UNAM	Especimen preservado				05377				E. González-Soriano		1	Hembra						Sobre de celofán												24/11/1997				1997	11
IBUNAM:CNIN:OD05378			es					20	71	IBUNAM:CNIN:OD	IBUNAM	CNIN	Colección Nacional de Insectos	UNAM	Especimen preservado				05378				E. González-Soriano		1	Macho y Hembra						Sobre de celofán												23/11/1997				1997	11
IBUNAM:CNIN:OD05379			es					20	71	IBUNAM:CNIN:OD	IBUNAM	CNIN	Colección Nacional de Insectos	UNAM	Especimen preservado				05379				E. González-Soriano		1	Macho						Sobre de celofán												21/06/1998				1998	06
IBUNAM:CNIN:OD05380			es					20	71	IBUNAM:CNIN:OD	IBUNAM	CNIN	Colección Nacional de Insectos	UNAM	Especimen preservado				05380				E. González-Soriano		1	Macho						Sobre de celofán												21/06/1998				1998	06
IBUNAM:CNIN:OD05381			es					20	71	IBUNAM:CNIN:OD	IBUNAM	CNIN	Colección Nacional de Insectos	UNAM	Especimen preservado				05381				E. González-Soriano		1	Macho y Hembra						Sobre de celofán												21/06/1998				1998	06
IBUNAM:CNIN:OD05382			es					20	71	IBUNAM:CNIN:OD	IBUNAM	CNIN	Colección Nacional de Insectos	UNAM	Especimen preservado				05382				E. González-Soriano		1	Hembra						Sobre de celofán												21/06/1998				1998	06
IBUNAM:CNIN:OD05383			es					20	71	IBUNAM:CNIN:OD	IBUNAM	CNIN	Colección Nacional de Insectos	UNAM	Especimen preservado				05383				E. González y A. Morales		1	Macho y Hembra						Sobre de celofán												19/06/1998				1998	06
IBUNAM:CNIN:OD05384			es					20	71	IBUNAM:CNIN:OD	IBUNAM	CNIN	Colección Nacional de Insectos	UNAM	Especimen preservado				05384				E. González y A. Morales		1	Macho						Sobre de celofán												19/06/1998				1998	06
IBUNAM:CNIN:OD05385			es					20	71	IBUNAM:CNIN:OD	IBUNAM	CNIN	Colección Nacional de Insectos	UNAM	Especimen preservado				05385				E. González y A. Morales		1	Macho						Sobre de celofán												19/06/1998				1998	06
IBUNAM:CNIN:OD05386			es					20	71	IBUNAM:CNIN:OD	IBUNAM	CNIN	Colección Nacional de Insectos	UNAM	Especimen preservado				05386				E. González y A. Morales		1	Macho						Sobre de celofán												19/06/1998				1998	06
IBUNAM:CNIN:OD05387			es					20	71	IBUNAM:CNIN:OD	IBUNAM	CNIN	Colección Nacional de Insectos	UNAM	Especimen preservado				05387				E. González y A. Morales		1	Macho						Sobre de celofán												19/06/1998				1998	06
IBUNAM:CNIN:OD05388			es					20	71	IBUNAM:CNIN:OD	IBUNAM	CNIN	Colección Nacional de Insectos	UNAM	Especimen preservado				05388				E. González y A. Morales		1	Macho						Sobre de celofán												19/06/1998				1998	06
IBUNAM:CNIN:OD05389			es					20	71	IBUNAM:CNIN:OD	IBUNAM	CNIN	Colección Nacional de Insectos	UNAM	Especimen preservado				05389				E. González y A. Morales		1	Macho						Sobre de celofán												19/06/1998				1998	06
IBUNAM:CNIN:OD05390			es					20	71	IBUNAM:CNIN:OD	IBUNAM	CNIN	Colección Nacional de Insectos	UNAM	Especimen preservado				05390				E. González y A. Morales		1	Macho y Hembra						Sobre de celofán												19/06/1998				1998	06
IBUNAM:CNIN:OD05391			es					20	71	IBUNAM:CNIN:OD	IBUNAM	CNIN	Colección Nacional de Insectos	UNAM	Especimen preservado				05391				E. González y A. Morales		1	Macho y Hembra						Sobre de celofán												19/06/1998				1998	06
IBUNAM:CNIN:OD05392			es					20	71	IBUNAM:CNIN:OD	IBUNAM	CNIN	Colección Nacional de Insectos	UNAM	Especimen preservado				05392				E. González y A. Morales		1	Macho						Sobre de celofán												19/06/1998				1998	06
IBUNAM:CNIN:OD05393			es					20	71	IBUNAM:CNIN:OD	IBUNAM	CNIN	Colección Nacional de Insectos	UNAM	Especimen preservado				05393				E. González y A. Morales		1	Macho						Sobre de celofán												19/06/1998				1998	06
IBUNAM:CNIN:OD05394			es					20	71	IBUNAM:CNIN:OD	IBUNAM	CNIN	Colección Nacional de Insectos	UNAM	Especimen preservado				05394				E. González y A. Morales		1	Macho						Sobre de celofán												19/06/1998				1998	06
IBUNAM:CNIN:OD05395			es					20	71	IBUNAM:CNIN:OD	IBUNAM	CNIN	Colección Nacional de Insectos	UNAM	Especimen preservado				05395				E. González y A. Morales		1	Macho						Sobre de celofán												19/06/1998				1998	06
IBUNAM:CNIN:OD05396			es					20	71	IBUNAM:CNIN:OD	IBUNAM	CNIN	Colección Nacional de Insectos	UNAM	Especimen preservado				05396				E. González y A. Morales		1	Macho						Sobre de celofán												19/06/1998				1998	06
IBUNAM:CNIN:OD05397			es					20	71	IBUNAM:CNIN:OD	IBUNAM	CNIN	Colección Nacional de Insectos	UNAM	Especimen preservado				05397				E. González y A. Morales		1	Macho						Sobre de celofán												19/06/1998				1998	06
IBUNAM:CNIN:OD05398			es					20	71	IBUNAM:CNIN:OD	IBUNAM	CNIN	Colección Nacional de Insectos	UNAM	Especimen preservado				05398				E. González-Soriano		1	Macho y Hembra						Sobre de celofán												20/06/1998				1998	06
IBUNAM:CNIN:OD05399			es					20	71	IBUNAM:CNIN:OD	IBUNAM	CNIN	Colección Nacional de Insectos	UNAM	Especimen preservado				05399				E. González-Soriano		1	Macho						Sobre de celofán												20/06/1998				1998	06
IBUNAM:CNIN:OD05400			es					20	71	IBUNAM:CNIN:OD	IBUNAM	CNIN	Colección Nacional de Insectos	UNAM	Especimen preservado				05400				E. González-Soriano		1	Macho						Sobre de celofán												20/06/1998				1998	06
IBUNAM:CNIN:OD05401			es					20	71	IBUNAM:CNIN:OD	IBUNAM	CNIN	Colección Nacional de Insectos	UNAM	Especimen preservado				05401				E. González-Soriano		1	Macho						Sobre de celofán												20/06/1998				1998	06
IBUNAM:CNIN:OD05402			es					20	71	IBUNAM:CNIN:OD	IBUNAM	CNIN	Colección Nacional de Insectos	UNAM	Especimen preservado				05402				E. González-Soriano		1	Macho						Sobre de celofán												20/06/1998				1998	06
IBUNAM:CNIN:OD05403			es					20	71	IBUNAM:CNIN:OD	IBUNAM	CNIN	Colección Nacional de Insectos	UNAM	Especimen preservado				05403				E. González-Soriano		1	Macho						Sobre de celofán												20/06/1998				1998	06
IBUNAM:CNIN:OD05404			es					20	71	IBUNAM:CNIN:OD	IBUNAM	CNIN	Colección Nacional de Insectos	UNAM	Especimen preservado				05404				E. González-Soriano		1	Macho						Sobre de celofán												22/06/1998				1998	06
IBUNAM:CNIN:OD05405			es					20	71	IBUNAM:CNIN:OD	IBUNAM	CNIN	Colección Nacional de Insectos	UNAM	Especimen preservado				05405				E. González-Soriano		1	Macho						Sobre de celofán												22/06/1998				1998	06
IBUNAM:CNIN:OD05406			es					20	71	IBUNAM:CNIN:OD	IBUNAM	CNIN	Colección Nacional de Insectos	UNAM	Especimen preservado				05406				E. González-Soriano		1	Macho						Sobre de celofán												22/06/1998				1998	06
IBUNAM:CNIN:OD05407			es					20	71	IBUNAM:CNIN:OD	IBUNAM	CNIN	Colección Nacional de Insectos	UNAM	Especimen preservado				05407				E. González-Soriano		1	Macho						Sobre de celofán												20/06/1998				1998	06
IBUNAM:CNIN:OD05408			es					20	71	IBUNAM:CNIN:OD	IBUNAM	CNIN	Colección Nacional de Insectos	UNAM	Especimen preservado				05408				E. González-Soriano		1	Macho						Sobre de celofán												20/06/1998				1998	06
IBUNAM:CNIN:OD05409			es					20	71	IBUNAM:CNIN:OD	IBUNAM	CNIN	Colección Nacional de Insectos	UNAM	Especimen preservado				05409				E. González-Soriano		1	Macho						Sobre de celofán												20/06/1998				1998	06
IBUNAM:CNIN:OD05410			es					20	71	IBUNAM:CNIN:OD	IBUNAM	CNIN	Colección Nacional de Insectos	UNAM	Especimen preservado				05410				E. González-Soriano		1	Macho						Sobre de celofán												22/06/1998				1998	06
IBUNAM:CNIN:OD05411			es					20	71	IBUNAM:CNIN:OD	IBUNAM	CNIN	Colección Nacional de Insectos	UNAM	Especimen preservado				05411				E. González-Soriano		1	Macho						Sobre de celofán												20/06/1998				1998	06
IBUNAM:CNIN:OD05412			es					20	71	IBUNAM:CNIN:OD	IBUNAM	CNIN	Colección Nacional de Insectos	UNAM	Especimen preservado				05412				E. González-Soriano		1	Macho						Sobre de celofán												20/06/1998				1998	06
IBUNAM:CNIN:OD05413			es					20	71	IBUNAM:CNIN:OD	IBUNAM	CNIN	Colección Nacional de Insectos	UNAM	Especimen preservado				05413				E. González-Soriano		1	Macho						Sobre de celofán												23/06/1998				1998	06
IBUNAM:CNIN:OD05414			es					20	71	IBUNAM:CNIN:OD	IBUNAM	CNIN	Colección Nacional de Insectos	UNAM	Especimen preservado				05414				E. González-Soriano		1	Macho						Sobre de celofán												23/06/1998				1998	06
IBUNAM:CNIN:OD05415			es					20	71	IBUNAM:CNIN:OD	IBUNAM	CNIN	Colección Nacional de Insectos	UNAM	Especimen preservado				05415				E. González-Soriano		1	Macho						Sobre de celofán												23/06/1998				1998	06
IBUNAM:CNIN:OD05428			es					20	71	IBUNAM:CNIN:OD	IBUNAM	CNIN	Colección Nacional de Insectos	UNAM	Especimen preservado				05428				E. González-Soriano		1	Macho						Sobre de celofán												21/06/1998				1998	06
IBUNAM:CNIN:OD05429			es					20	71	IBUNAM:CNIN:OD	IBUNAM	CNIN	Colección Nacional de Insectos	UNAM	Especimen preservado				05429				E. González y N. Sandoval		1	Macho						Sobre de celofán												21/05/1998				1998	05
IBUNAM:CNIN:OD05430			es					20	71	IBUNAM:CNIN:OD	IBUNAM	CNIN	Colección Nacional de Insectos	UNAM	Especimen preservado				05430				E. González y N. Sandoval		1	Hembra						Sobre de celofán												21/05/1998				1998	05
IBUNAM:CNIN:OD05431			es					20	71	IBUNAM:CNIN:OD	IBUNAM	CNIN	Colección Nacional de Insectos	UNAM	Especimen preservado				05431				E. González y N. Sandoval		1	Macho						Sobre de celofán												21/05/1998				1998	05
IBUNAM:CNIN:OD05432			es					20	71	IBUNAM:CNIN:OD	IBUNAM	CNIN	Colección Nacional de Insectos	UNAM	Especimen preservado				05432				E. González y N. Sandoval		1	Macho						Sobre de celofán												21/05/1998				1998	05
IBUNAM:CNIN:OD05433			es					20	71	IBUNAM:CNIN:OD	IBUNAM	CNIN	Colección Nacional de Insectos	UNAM	Especimen preservado				05433				E. González y N. Sandoval		1	Hembra						Sobre de celofán												21/05/1998				1998	05
IBUNAM:CNIN:OD05434			es					20	71	IBUNAM:CNIN:OD	IBUNAM	CNIN	Colección Nacional de Insectos	UNAM	Especimen preservado				05434				E. González y N. Sandoval		1	Macho						Sobre de celofán												21/05/1998				1998	05
IBUNAM:CNIN:OD05435			es					20	71	IBUNAM:CNIN:OD	IBUNAM	CNIN	Colección Nacional de Insectos	UNAM	Especimen preservado				05435				E. González y N. Sandoval		1	Macho						Sobre de celofán												21/05/1998				1998	05
IBUNAM:CNIN:OD05436			es					20	71	IBUNAM:CNIN:OD	IBUNAM	CNIN	Colección Nacional de Insectos	UNAM	Especimen preservado				05436				E. González y N. Sandoval		1	Macho						Sobre de celofán												21/05/1998				1998	05
IBUNAM:CNIN:OD05437			es					20	71	IBUNAM:CNIN:OD	IBUNAM	CNIN	Colección Nacional de Insectos	UNAM	Especimen preservado				05437				E. González y N. Sandoval		1	Macho						Sobre de celofán												21/05/1998				1998	05
IBUNAM:CNIN:OD05438			es					20	71	IBUNAM:CNIN:OD	IBUNAM	CNIN	Colección Nacional de Insectos	UNAM	Especimen preservado				05438				E. González y N. Sandoval		1	Macho						Sobre de celofán												21/05/1998				1998	05
IBUNAM:CNIN:OD05439			es					20	71	IBUNAM:CNIN:OD	IBUNAM	CNIN	Colección Nacional de Insectos	UNAM	Especimen preservado				05439				E. González y N. Sandoval		1	Macho						Sobre de celofán												21/05/1998				1998	05
IBUNAM:CNIN:OD05440			es					20	71	IBUNAM:CNIN:OD	IBUNAM	CNIN	Colección Nacional de Insectos	UNAM	Especimen preservado				05440				E. González y N. Sandoval		1	Macho						Sobre de celofán												21/05/1998				1998	05
IBUNAM:CNIN:OD05441			es					20	71	IBUNAM:CNIN:OD	IBUNAM	CNIN	Colección Nacional de Insectos	UNAM	Especimen preservado				05441				E. González y N. Sandoval		1	Macho						Sobre de celofán												21/05/1998				1998	05
IBUNAM:CNIN:OD05442			es					20	71	IBUNAM:CNIN:OD	IBUNAM	CNIN	Colección Nacional de Insectos	UNAM	Especimen preservado				05442				E. González y N. Sandoval		1	Macho						Sobre de celofán												21/05/1998				1998	05
IBUNAM:CNIN:OD05443			es					20	71	IBUNAM:CNIN:OD	IBUNAM	CNIN	Colección Nacional de Insectos	UNAM	Especimen preservado				05443				E. González y N. Sandoval		1	Macho						Sobre de celofán												21/05/1998				1998	05
IBUNAM:CNIN:OD05444			es					20	71	IBUNAM:CNIN:OD	IBUNAM	CNIN	Colección Nacional de Insectos	UNAM	Especimen preservado				05444				E. González y N. Sandoval		1	Hembra						Sobre de celofán												21/05/1998				1998	05
IBUNAM:CNIN:OD05445			es					20	71	IBUNAM:CNIN:OD	IBUNAM	CNIN	Colección Nacional de Insectos	UNAM	Especimen preservado				05445				E. González y N. Sandoval		1	Macho						Sobre de celofán												21/05/1998				1998	05
IBUNAM:CNIN:OD05446			es					20	71	IBUNAM:CNIN:OD	IBUNAM	CNIN	Colección Nacional de Insectos	UNAM	Especimen preservado				05446				E. González y N. Sandoval		1	Hembra						Sobre de celofán												21/05/1998				1998	05
IBUNAM:CNIN:OD05447			es					20	71	IBUNAM:CNIN:OD	IBUNAM	CNIN	Colección Nacional de Insectos	UNAM	Especimen preservado				05447				E. González y N. Sandoval		1	Macho						Sobre de celofán												21/05/1998				1998	05
IBUNAM:CNIN:OD05448			es					20	71	IBUNAM:CNIN:OD	IBUNAM	CNIN	Colección Nacional de Insectos	UNAM	Especimen preservado				05448				E. González y N. Sandoval		1	Macho						Sobre de celofán												21/05/1998				1998	05
IBUNAM:CNIN:OD05449			es					20	71	IBUNAM:CNIN:OD	IBUNAM	CNIN	Colección Nacional de Insectos	UNAM	Especimen preservado				05449				E. González y N. Sandoval		1	Macho						Sobre de celofán												21/05/1998				1998	05
IBUNAM:CNIN:OD05450			es					20	71	IBUNAM:CNIN:OD	IBUNAM	CNIN	Colección Nacional de Insectos	UNAM	Especimen preservado				05450				E. González y N. Sandoval		1	Macho						Sobre de celofán												21/05/1998				1998	05
IBUNAM:CNIN:OD05451			es					20	71	IBUNAM:CNIN:OD	IBUNAM	CNIN	Colección Nacional de Insectos	UNAM	Especimen preservado				05451				E. González y N. Sandoval		1	Macho						Sobre de celofán												21/05/1998				1998	05
IBUNAM:CNIN:OD05452			es					20	71	IBUNAM:CNIN:OD	IBUNAM	CNIN	Colección Nacional de Insectos	UNAM	Especimen preservado				05452				E. González y N. Sandoval		1	Macho						Sobre de celofán												21/05/1998				1998	05
IBUNAM:CNIN:OD05453			es					20	71	IBUNAM:CNIN:OD	IBUNAM	CNIN	Colección Nacional de Insectos	UNAM	Especimen preservado				05453				E. González y N. Sandoval		1	Macho						Sobre de celofán												21/05/1998				1998	05
IBUNAM:CNIN:OD05454			es					20	71	IBUNAM:CNIN:OD	IBUNAM	CNIN	Colección Nacional de Insectos	UNAM	Especimen preservado				05454				E. González y N. Sandoval		1	Macho						Sobre de celofán												21/05/1998				1998	05
IBUNAM:CNIN:OD05455			es					20	71	IBUNAM:CNIN:OD	IBUNAM	CNIN	Colección Nacional de Insectos	UNAM	Especimen preservado				05455				E. González y N. Sandoval		1	Macho						Sobre de celofán												21/05/1998				1998	05
IBUNAM:CNIN:OD05456			es					20	71	IBUNAM:CNIN:OD	IBUNAM	CNIN	Colección Nacional de Insectos	UNAM	Especimen preservado				05456				E. González y N. Sandoval		1	Macho						Sobre de celofán												21/05/1998				1998	05
IBUNAM:CNIN:OD05457			es					20	71	IBUNAM:CNIN:OD	IBUNAM	CNIN	Colección Nacional de Insectos	UNAM	Especimen preservado				05457				E. González y N. Sandoval		1	Macho						Sobre de celofán												21/05/1998				1998	05
IBUNAM:CNIN:OD05494			es					20	71	IBUNAM:CNIN:OD	IBUNAM	CNIN	Colección Nacional de Insectos	UNAM	Especimen preservado				05494				E. González y A. Soria		1	Macho y Hembra						Sobre de celofán												20/07/1998				1998	07
IBUNAM:CNIN:OD05495			es					20	71	IBUNAM:CNIN:OD	IBUNAM	CNIN	Colección Nacional de Insectos	UNAM	Especimen preservado				05495				E. González-Soriano		1	Macho						Sobre de celofán												19/07/1998				1998	07
IBUNAM:CNIN:OD05496			es					20	71	IBUNAM:CNIN:OD	IBUNAM	CNIN	Colección Nacional de Insectos	UNAM	Especimen preservado				05496				E. González-Soriano		1	Macho						Sobre de celofán												19/07/1998				1998	07
IBUNAM:CNIN:OD05497			es					20	71	IBUNAM:CNIN:OD	IBUNAM	CNIN	Colección Nacional de Insectos	UNAM	Especimen preservado				05497				E. González-Soriano		1	Macho						Sobre de celofán												19/07/1998				1998	07
IBUNAM:CNIN:OD05498			es					20	71	IBUNAM:CNIN:OD	IBUNAM	CNIN	Colección Nacional de Insectos	UNAM	Especimen preservado				05498				E. González-Soriano		1	Macho						Sobre de celofán												19/07/1998				1998	07
IBUNAM:CNIN:OD05499			es					20	71	IBUNAM:CNIN:OD	IBUNAM	CNIN	Colección Nacional de Insectos	UNAM	Especimen preservado				05499				E. González-Soriano		1	Macho						Sobre de celofán												19/07/1998				1998	07
IBUNAM:CNIN:OD05500			es					20	71	IBUNAM:CNIN:OD	IBUNAM	CNIN	Colección Nacional de Insectos	UNAM	Especimen preservado				05500				E. González-Soriano		1	Macho						Sobre de celofán												19/07/1998				1998	07
IBUNAM:CNIN:OD05501			es					20	71	IBUNAM:CNIN:OD	IBUNAM	CNIN	Colección Nacional de Insectos	UNAM	Especimen preservado				05501				A. Morales		1	Macho						Sobre de celofán												19/07/1998				1998	07
IBUNAM:CNIN:OD05502			es					20	71	IBUNAM:CNIN:OD	IBUNAM	CNIN	Colección Nacional de Insectos	UNAM	Especimen preservado				05502				A. Morales		1	Macho						Sobre de celofán												19/07/1998				1998	07
IBUNAM:CNIN:OD05503			es					20	71	IBUNAM:CNIN:OD	IBUNAM	CNIN	Colección Nacional de Insectos	UNAM	Especimen preservado				05503				A. Morales		1	Macho						Sobre de celofán												19/07/1998				1998	07
IBUNAM:CNIN:OD05504			es					20	71	IBUNAM:CNIN:OD	IBUNAM	CNIN	Colección Nacional de Insectos	UNAM	Especimen preservado				05504				E. González-Soriano		1	Macho y Hembra						Sobre de celofán												19/07/1998				1998	07
IBUNAM:CNIN:OD05505			es					20	71	IBUNAM:CNIN:OD	IBUNAM	CNIN	Colección Nacional de Insectos	UNAM	Especimen preservado				05505				N. Sandoval y A. Morales		1	Macho						Sobre de celofán												23/07/1998				1998	07
IBUNAM:CNIN:OD05506			es					20	71	IBUNAM:CNIN:OD	IBUNAM	CNIN	Colección Nacional de Insectos	UNAM	Especimen preservado				05506				N. Sandoval y A. Morales		1	Macho						Sobre de celofán												23/07/1998				1998	07
IBUNAM:CNIN:OD05507			es					20	71	IBUNAM:CNIN:OD	IBUNAM	CNIN	Colección Nacional de Insectos	UNAM	Especimen preservado				05507				N. Sandoval y A. Morales		1	Macho						Sobre de celofán												23/07/1998				1998	07
IBUNAM:CNIN:OD05508			es					20	71	IBUNAM:CNIN:OD	IBUNAM	CNIN	Colección Nacional de Insectos	UNAM	Especimen preservado				05508				N. Sandoval y A. Morales		1	Macho y Hembra						Sobre de celofán												23/07/1998				1998	07
IBUNAM:CNIN:OD05509			es					20	71	IBUNAM:CNIN:OD	IBUNAM	CNIN	Colección Nacional de Insectos	UNAM	Especimen preservado				05509				E. González-Soriano		1	Macho						Sobre de celofán												19/07/1998				1998	07
IBUNAM:CNIN:OD05510			es					20	71	IBUNAM:CNIN:OD	IBUNAM	CNIN	Colección Nacional de Insectos	UNAM	Especimen preservado				05510				E. González-Soriano		1	Macho						Sobre de celofán												21/08/1998				1998	08
IBUNAM:CNIN:OD05511			es					20	71	IBUNAM:CNIN:OD	IBUNAM	CNIN	Colección Nacional de Insectos	UNAM	Especimen preservado				05511				E. González-Soriano		1	Macho						Sobre de celofán												21/08/1998				1998	08
IBUNAM:CNIN:OD05458			es					20	71	IBUNAM:CNIN:OD	IBUNAM	CNIN	Colección Nacional de Insectos	UNAM	Especimen preservado				05458				E. González y N. Sandoval		1	Macho						Sobre de celofán												21/05/1998				1998	05
IBUNAM:CNIN:OD05459			es					20	71	IBUNAM:CNIN:OD	IBUNAM	CNIN	Colección Nacional de Insectos	UNAM	Especimen preservado				05459				E. González y N. Sandoval		1	Macho						Sobre de celofán												21/05/1998				1998	05
IBUNAM:CNIN:OD05460			es					20	71	IBUNAM:CNIN:OD	IBUNAM	CNIN	Colección Nacional de Insectos	UNAM	Especimen preservado				05460				E. González y N. Sandoval		1	Macho						Sobre de celofán												21/05/1998				1998	05
IBUNAM:CNIN:OD05461			es					20	71	IBUNAM:CNIN:OD	IBUNAM	CNIN	Colección Nacional de Insectos	UNAM	Especimen preservado				05461				E. González y N. Sandoval		1	Macho y Hembra						Sobre de celofán												21/05/1998				1998	05
IBUNAM:CNIN:OD05462			es					20	71	IBUNAM:CNIN:OD	IBUNAM	CNIN	Colección Nacional de Insectos	UNAM	Especimen preservado				05462				E. González y N. Sandoval		1	Macho						Sobre de celofán												21/05/1998				1998	05
IBUNAM:CNIN:OD05463			es					20	71	IBUNAM:CNIN:OD	IBUNAM	CNIN	Colección Nacional de Insectos	UNAM	Especimen preservado				05463				E. González y N. Sandoval		1	Macho						Sobre de celofán												21/05/1998				1998	05
IBUNAM:CNIN:OD05464			es					20	71	IBUNAM:CNIN:OD	IBUNAM	CNIN	Colección Nacional de Insectos	UNAM	Especimen preservado				05464				E. González y N. Sandoval		1	Macho						Sobre de celofán												21/05/1998				1998	05
IBUNAM:CNIN:OD05465			es					20	71	IBUNAM:CNIN:OD	IBUNAM	CNIN	Colección Nacional de Insectos	UNAM	Especimen preservado				05465				E. González y N. Sandoval		1	Macho y Hembra						Sobre de celofán												21/05/1998				1998	05
IBUNAM:CNIN:OD05466			es					20	71	IBUNAM:CNIN:OD	IBUNAM	CNIN	Colección Nacional de Insectos	UNAM	Especimen preservado				05466				E. González y N. Sandoval		1	Macho						Sobre de celofán												21/05/1998				1998	05
IBUNAM:CNIN:OD05467			es					20	71	IBUNAM:CNIN:OD	IBUNAM	CNIN	Colección Nacional de Insectos	UNAM	Especimen preservado				05467				E. González y N. Sandoval		1	Macho						Sobre de celofán												21/05/1998				1998	05
IBUNAM:CNIN:OD05468			es					20	71	IBUNAM:CNIN:OD	IBUNAM	CNIN	Colección Nacional de Insectos	UNAM	Especimen preservado				05468				E. González y N. Sandoval		1	Macho						Sobre de celofán												21/05/1998				1998	05
IBUNAM:CNIN:OD05469			es					20	71	IBUNAM:CNIN:OD	IBUNAM	CNIN	Colección Nacional de Insectos	UNAM	Especimen preservado				05469				E. González y N. Sandoval		1	Macho						Sobre de celofán												21/05/1998				1998	05
IBUNAM:CNIN:OD05470			es					20	71	IBUNAM:CNIN:OD	IBUNAM	CNIN	Colección Nacional de Insectos	UNAM	Especimen preservado				05470				E. González y N. Sandoval		1	Hembra						Sobre de celofán												21/05/1998				1998	05
IBUNAM:CNIN:OD05471			es					20	71	IBUNAM:CNIN:OD	IBUNAM	CNIN	Colección Nacional de Insectos	UNAM	Especimen preservado				05471				E. González-Soriano		1	Macho						Sobre de celofán												19/07/1998				1998	07
IBUNAM:CNIN:OD05472			es					20	71	IBUNAM:CNIN:OD	IBUNAM	CNIN	Colección Nacional de Insectos	UNAM	Especimen preservado				05472				E. González-Soriano		1	Macho						Sobre de celofán												19/07/1998				1998	07
IBUNAM:CNIN:OD05473			es					20	71	IBUNAM:CNIN:OD	IBUNAM	CNIN	Colección Nacional de Insectos	UNAM	Especimen preservado				05473				E. González-Soriano		1	Macho y Hembra						Sobre de celofán												19/07/1998				1998	07
IBUNAM:CNIN:OD05474			es					20	71	IBUNAM:CNIN:OD	IBUNAM	CNIN	Colección Nacional de Insectos	UNAM	Especimen preservado				05474				E. González-Soriano		1	Macho						Sobre de celofán												19/07/1998				1998	07
IBUNAM:CNIN:OD05475			es					20	71	IBUNAM:CNIN:OD	IBUNAM	CNIN	Colección Nacional de Insectos	UNAM	Especimen preservado				05475				E. González-Soriano		1	Macho						Sobre de celofán												19/07/1998				1998	07
IBUNAM:CNIN:OD05476			es					20	71	IBUNAM:CNIN:OD	IBUNAM	CNIN	Colección Nacional de Insectos	UNAM	Especimen preservado				05476				E. González-Soriano		1	Macho						Sobre de celofán												19/07/1998				1998	07
IBUNAM:CNIN:OD05477			es					20	71	IBUNAM:CNIN:OD	IBUNAM	CNIN	Colección Nacional de Insectos	UNAM	Especimen preservado				05477				E. González-Soriano		1	Macho y Hembra						Sobre de celofán												19/07/1998				1998	07
IBUNAM:CNIN:OD05478			es					20	71	IBUNAM:CNIN:OD	IBUNAM	CNIN	Colección Nacional de Insectos	UNAM	Especimen preservado				05478				E. González y A. Soria		1	Macho						Sobre de celofán												20/07/1998				1998	07
IBUNAM:CNIN:OD05479			es					20	71	IBUNAM:CNIN:OD	IBUNAM	CNIN	Colección Nacional de Insectos	UNAM	Especimen preservado				05479				E. González y A. Soria		1	Macho						Sobre de celofán												20/07/1998				1998	07
IBUNAM:CNIN:OD05480			es					20	71	IBUNAM:CNIN:OD	IBUNAM	CNIN	Colección Nacional de Insectos	UNAM	Especimen preservado				05480				E. González y A. Soria		1	Macho						Sobre de celofán												20/07/1998				1998	07
IBUNAM:CNIN:OD05481			es					20	71	IBUNAM:CNIN:OD	IBUNAM	CNIN	Colección Nacional de Insectos	UNAM	Especimen preservado				05481				E. González y A. Soria		1	Macho						Sobre de celofán												20/07/1998				1998	07
IBUNAM:CNIN:OD05482			es					20	71	IBUNAM:CNIN:OD	IBUNAM	CNIN	Colección Nacional de Insectos	UNAM	Especimen preservado				05482				E. González y A. Soria		1	Macho y Hembra						Sobre de celofán												20/07/1998				1998	07
IBUNAM:CNIN:OD05483			es					20	71	IBUNAM:CNIN:OD	IBUNAM	CNIN	Colección Nacional de Insectos	UNAM	Especimen preservado				05483				E. González y A. Soria		1	Macho						Sobre de celofán												20/07/1998				1998	07
IBUNAM:CNIN:OD05484			es					20	71	IBUNAM:CNIN:OD	IBUNAM	CNIN	Colección Nacional de Insectos	UNAM	Especimen preservado				05484				E. González y A. Soria		1	Macho						Sobre de celofán												20/07/1998				1998	07
IBUNAM:CNIN:OD05485			es					20	71	IBUNAM:CNIN:OD	IBUNAM	CNIN	Colección Nacional de Insectos	UNAM	Especimen preservado				05485				E. González-Soriano		1	Macho						Sobre de celofán												23/07/1998				1998	07
IBUNAM:CNIN:OD05486			es					20	71	IBUNAM:CNIN:OD	IBUNAM	CNIN	Colección Nacional de Insectos	UNAM	Especimen preservado				05486				E. González-Soriano		1	Macho						Sobre de celofán												19/07/1998				1998	07
IBUNAM:CNIN:OD05487			es					20	71	IBUNAM:CNIN:OD	IBUNAM	CNIN	Colección Nacional de Insectos	UNAM	Especimen preservado				05487				E. González-Soriano		1	Macho						Sobre de celofán												19/07/1998				1998	07
IBUNAM:CNIN:OD05488			es					20	71	IBUNAM:CNIN:OD	IBUNAM	CNIN	Colección Nacional de Insectos	UNAM	Especimen preservado				05488				E. González-Soriano		1	Macho						Sobre de celofán												19/07/1998				1998	07
IBUNAM:CNIN:OD05489			es					20	71	IBUNAM:CNIN:OD	IBUNAM	CNIN	Colección Nacional de Insectos	UNAM	Especimen preservado				05489				E. González-Soriano		1	Macho y Hembra						Sobre de celofán												23/07/1998				1998	07
IBUNAM:CNIN:OD05490			es					20	71	IBUNAM:CNIN:OD	IBUNAM	CNIN	Colección Nacional de Insectos	UNAM	Especimen preservado				05490				E. González-Soriano		1	Macho						Sobre de celofán												19/07/1998				1998	07
IBUNAM:CNIN:OD05491			es					20	71	IBUNAM:CNIN:OD	IBUNAM	CNIN	Colección Nacional de Insectos	UNAM	Especimen preservado				05491				A. Morales		1	Macho						Sobre de celofán												19/07/1998				1998	07
IBUNAM:CNIN:OD05492			es					20	71	IBUNAM:CNIN:OD	IBUNAM	CNIN	Colección Nacional de Insectos	UNAM	Especimen preservado				05492				E. González-Soriano		1	Hembra						Sobre de celofán												19/07/1998				1998	07
IBUNAM:CNIN:OD05493			es					20	71	IBUNAM:CNIN:OD	IBUNAM	CNIN	Colección Nacional de Insectos	UNAM	Especimen preservado				05493				E. González-Soriano		1	Hembra						Sobre de celofán												19/07/1998				1998	07
IBUNAM:CNIN:OD05512			es					20	71	IBUNAM:CNIN:OD	IBUNAM	CNIN	Colección Nacional de Insectos	UNAM	Especimen preservado				05512				E. González-Soriano		1	Macho						Sobre de celofán												21/08/1998				1998	08
IBUNAM:CNIN:OD05513			es					20	71	IBUNAM:CNIN:OD	IBUNAM	CNIN	Colección Nacional de Insectos	UNAM	Especimen preservado				05513				E. González-Soriano		1	Macho y Hembra						Sobre de celofán												20/08/1998				1998	08
IBUNAM:CNIN:OD05514			es					20	71	IBUNAM:CNIN:OD	IBUNAM	CNIN	Colección Nacional de Insectos	UNAM	Especimen preservado				05514				E. González-Soriano		1	Macho						Sobre de celofán												20/08/1998				1998	08
IBUNAM:CNIN:OD05515			es					20	71	IBUNAM:CNIN:OD	IBUNAM	CNIN	Colección Nacional de Insectos	UNAM	Especimen preservado				05515				E. González-Soriano		1	Macho						Sobre de celofán												20/08/1998				1998	08
IBUNAM:CNIN:OD05516			es					20	71	IBUNAM:CNIN:OD	IBUNAM	CNIN	Colección Nacional de Insectos	UNAM	Especimen preservado				05516				E. González-Soriano		1	Macho						Sobre de celofán												20/08/1998				1998	08
IBUNAM:CNIN:OD05517			es					20	71	IBUNAM:CNIN:OD	IBUNAM	CNIN	Colección Nacional de Insectos	UNAM	Especimen preservado				05517				E. González-Soriano		1	Macho						Sobre de celofán												20/08/1998				1998	08
IBUNAM:CNIN:OD05518			es					20	71	IBUNAM:CNIN:OD	IBUNAM	CNIN	Colección Nacional de Insectos	UNAM	Especimen preservado				05518				E. González-Soriano		1	Macho						Sobre de celofán												20/08/1998				1998	08
IBUNAM:CNIN:OD05519			es					20	71	IBUNAM:CNIN:OD	IBUNAM	CNIN	Colección Nacional de Insectos	UNAM	Especimen preservado				05519				E. González-Soriano		1	Macho y Hembra						Sobre de celofán												20/08/1998				1998	08
IBUNAM:CNIN:OD05520			es					20	71	IBUNAM:CNIN:OD	IBUNAM	CNIN	Colección Nacional de Insectos	UNAM	Especimen preservado				05520				E. González-Soriano		1	Macho						Sobre de celofán												21/08/1998				1998	08
IBUNAM:CNIN:OD05521			es					20	71	IBUNAM:CNIN:OD	IBUNAM	CNIN	Colección Nacional de Insectos	UNAM	Especimen preservado				05521				E. González-Soriano		1	Macho y Hembra						Sobre de celofán												20/08/1998				1998	08
IBUNAM:CNIN:OD05522			es					20	71	IBUNAM:CNIN:OD	IBUNAM	CNIN	Colección Nacional de Insectos	UNAM	Especimen preservado				05522				E. González-Soriano		1	Macho						Sobre de celofán												20/08/1998				1998	08
IBUNAM:CNIN:OD05523			es					20	71	IBUNAM:CNIN:OD	IBUNAM	CNIN	Colección Nacional de Insectos	UNAM	Especimen preservado				05523				E. González-Soriano		1	Macho						Sobre de celofán												20/08/1998				1998	08
IBUNAM:CNIN:OD05524			es					20	71	IBUNAM:CNIN:OD	IBUNAM	CNIN	Colección Nacional de Insectos	UNAM	Especimen preservado				05524				E. González-Soriano		1	Macho y Hembra						Sobre de celofán												20/08/1998				1998	08
IBUNAM:CNIN:OD05525			es					20	71	IBUNAM:CNIN:OD	IBUNAM	CNIN	Colección Nacional de Insectos	UNAM	Especimen preservado				05525				E. González-Soriano		1	Macho						Sobre de celofán												21/08/1998				1998	08
IBUNAM:CNIN:OD05526			es					20	71	IBUNAM:CNIN:OD	IBUNAM	CNIN	Colección Nacional de Insectos	UNAM	Especimen preservado				05526				E. González-Soriano		1	Macho						Sobre de celofán												20/08/1998				1998	08
IBUNAM:CNIN:OD05527			es					20	71	IBUNAM:CNIN:OD	IBUNAM	CNIN	Colección Nacional de Insectos	UNAM	Especimen preservado				05527				E. González-Soriano		1	Macho						Sobre de celofán												20/08/1998				1998	08
IBUNAM:CNIN:OD05528			es					20	71	IBUNAM:CNIN:OD	IBUNAM	CNIN	Colección Nacional de Insectos	UNAM	Especimen preservado				05528				E. González-Soriano		1	Macho						Sobre de celofán												20/08/1998				1998	08
IBUNAM:CNIN:OD05529			es					20	71	IBUNAM:CNIN:OD	IBUNAM	CNIN	Colección Nacional de Insectos	UNAM	Especimen preservado				05529				E. González-Soriano		1	Macho						Sobre de celofán												20/08/1998				1998	08
IBUNAM:CNIN:OD05530			es					20	71	IBUNAM:CNIN:OD	IBUNAM	CNIN	Colección Nacional de Insectos	UNAM	Especimen preservado				05530				E. González-Soriano		1	Hembra						Sobre de celofán												21/08/1998				1998	08
IBUNAM:CNIN:OD05531			es					20	71	IBUNAM:CNIN:OD	IBUNAM	CNIN	Colección Nacional de Insectos	UNAM	Especimen preservado				05531				E. González-Soriano		1	Macho						Sobre de celofán												21/08/1998				1998	08
IBUNAM:CNIN:OD05532			es					20	71	IBUNAM:CNIN:OD	IBUNAM	CNIN	Colección Nacional de Insectos	UNAM	Especimen preservado				05532				E. González-Soriano		1	Macho						Sobre de celofán												21/08/1998				1998	08
IBUNAM:CNIN:OD05533			es					20	71	IBUNAM:CNIN:OD	IBUNAM	CNIN	Colección Nacional de Insectos	UNAM	Especimen preservado				05533				E. González-Soriano		1	Macho y Hembra						Sobre de celofán												20/08/1998				1998	08
IBUNAM:CNIN:OD05534			es					20	71	IBUNAM:CNIN:OD	IBUNAM	CNIN	Colección Nacional de Insectos	UNAM	Especimen preservado				05534				E. González-Soriano		1	Macho						Sobre de celofán												20/08/1998				1998	08
IBUNAM:CNIN:OD05535			es					20	71	IBUNAM:CNIN:OD	IBUNAM	CNIN	Colección Nacional de Insectos	UNAM	Especimen preservado				05535				E. González-Soriano		1	Macho						Sobre de celofán												20/08/1998				1998	08
IBUNAM:CNIN:OD05536			es					20	71	IBUNAM:CNIN:OD	IBUNAM	CNIN	Colección Nacional de Insectos	UNAM	Especimen preservado				05536				E. González-Soriano		1	Macho						Sobre de celofán												20/08/1998				1998	08
IBUNAM:CNIN:OD05537			es					20	71	IBUNAM:CNIN:OD	IBUNAM	CNIN	Colección Nacional de Insectos	UNAM	Especimen preservado				05537				E. González-Soriano		1	Macho						Sobre de celofán												20/08/1998				1998	08
IBUNAM:CNIN:OD05538			es					20	71	IBUNAM:CNIN:OD	IBUNAM	CNIN	Colección Nacional de Insectos	UNAM	Especimen preservado				05538				E. González-Soriano		1	Macho						Sobre de celofán												20/08/1998				1998	08
IBUNAM:CNIN:OD05539			es					20	71	IBUNAM:CNIN:OD	IBUNAM	CNIN	Colección Nacional de Insectos	UNAM	Especimen preservado				05539				E. González-Soriano		1	Macho						Sobre de celofán												23/05/1998				1998	05
IBUNAM:CNIN:OD05540			es					20	71	IBUNAM:CNIN:OD	IBUNAM	CNIN	Colección Nacional de Insectos	UNAM	Especimen preservado				05540				E. González-Soriano		1	Hembra						Sobre de celofán												23/05/1998				1998	05
IBUNAM:CNIN:OD05541			es					20	71	IBUNAM:CNIN:OD	IBUNAM	CNIN	Colección Nacional de Insectos	UNAM	Especimen preservado				05541				E. González-Soriano		1	Macho						Sobre de celofán												23/05/1998				1998	05
IBUNAM:CNIN:OD05542			es					20	71	IBUNAM:CNIN:OD	IBUNAM	CNIN	Colección Nacional de Insectos	UNAM	Especimen preservado				05542				E. González-Soriano		1	Hembra						Sobre de celofán												23/05/1998				1998	05
IBUNAM:CNIN:OD05543			es					20	71	IBUNAM:CNIN:OD	IBUNAM	CNIN	Colección Nacional de Insectos	UNAM	Especimen preservado				05543				E. González-Soriano		1	Macho						Sobre de celofán												23/05/1998				1998	05
IBUNAM:CNIN:OD05544			es					20	71	IBUNAM:CNIN:OD	IBUNAM	CNIN	Colección Nacional de Insectos	UNAM	Especimen preservado				05544				E. González-Soriano		1	Macho						Sobre de celofán												23/05/1998				1998	05
IBUNAM:CNIN:OD05545			es					20	71	IBUNAM:CNIN:OD	IBUNAM	CNIN	Colección Nacional de Insectos	UNAM	Especimen preservado				05545				E. González-Soriano		1	Macho						Sobre de celofán												23/05/1998				1998	05
IBUNAM:CNIN:OD05546			es					20	71	IBUNAM:CNIN:OD	IBUNAM	CNIN	Colección Nacional de Insectos	UNAM	Especimen preservado				05546				E. González-Soriano		1	Macho						Sobre de celofán												23/05/1998				1998	05
IBUNAM:CNIN:OD05547			es					20	71	IBUNAM:CNIN:OD	IBUNAM	CNIN	Colección Nacional de Insectos	UNAM	Especimen preservado				05547				E. González-Soriano		1	Macho						Sobre de celofán												23/05/1998				1998	05
IBUNAM:CNIN:OD05548			es					20	71	IBUNAM:CNIN:OD	IBUNAM	CNIN	Colección Nacional de Insectos	UNAM	Especimen preservado				05548				E. González-Soriano		1	Macho						Sobre de celofán												23/05/1998				1998	05
IBUNAM:CNIN:OD05549			es					20	71	IBUNAM:CNIN:OD	IBUNAM	CNIN	Colección Nacional de Insectos	UNAM	Especimen preservado				05549				E. González-Soriano		1	Macho						Sobre de celofán												23/05/1998				1998	05
IBUNAM:CNIN:OD05550			es					20	71	IBUNAM:CNIN:OD	IBUNAM	CNIN	Colección Nacional de Insectos	UNAM	Especimen preservado				05550				E. González-Soriano		1	Macho						Sobre de celofán												23/05/1998				1998	05
IBUNAM:CNIN:OD05551			es					20	71	IBUNAM:CNIN:OD	IBUNAM	CNIN	Colección Nacional de Insectos	UNAM	Especimen preservado				05551				E. González-Soriano		1	Macho						Sobre de celofán												23/05/1998				1998	05
IBUNAM:CNIN:OD05552			es					20	71	IBUNAM:CNIN:OD	IBUNAM	CNIN	Colección Nacional de Insectos	UNAM	Especimen preservado				05552				E. González-Soriano		1	Macho						Sobre de celofán												23/05/1998				1998	05
IBUNAM:CNIN:OD05553			es					20	71	IBUNAM:CNIN:OD	IBUNAM	CNIN	Colección Nacional de Insectos	UNAM	Especimen preservado				05553				E. González-Soriano		1	Macho						Sobre de celofán												23/05/1998				1998	05
IBUNAM:CNIN:OD05554			es					20	71	IBUNAM:CNIN:OD	IBUNAM	CNIN	Colección Nacional de Insectos	UNAM	Especimen preservado				05554				E. González-Soriano		1	Macho						Sobre de celofán												23/05/1998				1998	05
IBUNAM:CNIN:OD05555			es					20	71	IBUNAM:CNIN:OD	IBUNAM	CNIN	Colección Nacional de Insectos	UNAM	Especimen preservado				05555				E. González-Soriano		1	Macho						Sobre de celofán												23/05/1998				1998	05
IBUNAM:CNIN:OD05556			es					20	71	IBUNAM:CNIN:OD	IBUNAM	CNIN	Colección Nacional de Insectos	UNAM	Especimen preservado				05556				E. González-Soriano		1	Macho						Sobre de celofán												23/05/1998				1998	05
IBUNAM:CNIN:OD05557			es					20	71	IBUNAM:CNIN:OD	IBUNAM	CNIN	Colección Nacional de Insectos	UNAM	Especimen preservado				05557				E. González-Soriano		1	Macho						Sobre de celofán												23/05/1998				1998	05
IBUNAM:CNIN:OD05558			es					20	71	IBUNAM:CNIN:OD	IBUNAM	CNIN	Colección Nacional de Insectos	UNAM	Especimen preservado				05558				E. González-Soriano		1	Macho						Sobre de celofán												23/05/1998				1998	05
IBUNAM:CNIN:OD05559			es					20	71	IBUNAM:CNIN:OD	IBUNAM	CNIN	Colección Nacional de Insectos	UNAM	Especimen preservado				05559				E. González-Soriano		1	Macho						Sobre de celofán												23/05/1998				1998	05
IBUNAM:CNIN:OD05560			es					20	71	IBUNAM:CNIN:OD	IBUNAM	CNIN	Colección Nacional de Insectos	UNAM	Especimen preservado				05560				E. González-Soriano		1	Macho						Sobre de celofán												23/05/1998				1998	05
IBUNAM:CNIN:OD05561			es					20	71	IBUNAM:CNIN:OD	IBUNAM	CNIN	Colección Nacional de Insectos	UNAM	Especimen preservado				05561				E. González-Soriano		1	Macho						Sobre de celofán												23/05/1998				1998	05
IBUNAM:CNIN:OD05562			es					20	71	IBUNAM:CNIN:OD	IBUNAM	CNIN	Colección Nacional de Insectos	UNAM	Especimen preservado				05562				E. González-Soriano		1	Macho						Sobre de celofán												23/05/1998				1998	05
IBUNAM:CNIN:OD05563			es					20	71	IBUNAM:CNIN:OD	IBUNAM	CNIN	Colección Nacional de Insectos	UNAM	Especimen preservado				05563				E. González-Soriano		1	Macho						Sobre de celofán												23/05/1998				1998	05
IBUNAM:CNIN:OD05564			es					20	71	IBUNAM:CNIN:OD	IBUNAM	CNIN	Colección Nacional de Insectos	UNAM	Especimen preservado				05564				E. González-Soriano		1	Macho						Sobre de celofán												23/05/1998				1998	05
IBUNAM:CNIN:OD05565			es					20	71	IBUNAM:CNIN:OD	IBUNAM	CNIN	Colección Nacional de Insectos	UNAM	Especimen preservado				05565				E. González-Soriano		1	Macho						Sobre de celofán												23/05/1998				1998	05
IBUNAM:CNIN:OD05566			es					20	71	IBUNAM:CNIN:OD	IBUNAM	CNIN	Colección Nacional de Insectos	UNAM	Especimen preservado				05566				E. González-Soriano		1	Macho						Sobre de celofán												23/05/1998				1998	05
IBUNAM:CNIN:OD05567			es					20	71	IBUNAM:CNIN:OD	IBUNAM	CNIN	Colección Nacional de Insectos	UNAM	Especimen preservado				05567				E. González-Soriano		1	Macho						Sobre de celofán												23/05/1998				1998	05
IBUNAM:CNIN:OD05568			es					20	71	IBUNAM:CNIN:OD	IBUNAM	CNIN	Colección Nacional de Insectos	UNAM	Especimen preservado				05568				E. González-Soriano		1	Macho						Sobre de celofán												23/05/1998				1998	05
IBUNAM:CNIN:OD05569			es					20	71	IBUNAM:CNIN:OD	IBUNAM	CNIN	Colección Nacional de Insectos	UNAM	Especimen preservado				05569				E. González-Soriano		1	Macho						Sobre de celofán												23/05/1998				1998	05
IBUNAM:CNIN:OD05570			es					20	71	IBUNAM:CNIN:OD	IBUNAM	CNIN	Colección Nacional de Insectos	UNAM	Especimen preservado				05570				E. González-Soriano		1	Macho						Sobre de celofán												23/05/1998				1998	05
IBUNAM:CNIN:OD05571			es					20	71	IBUNAM:CNIN:OD	IBUNAM	CNIN	Colección Nacional de Insectos	UNAM	Especimen preservado				05571				E. González-Soriano		1	Macho						Sobre de celofán												23/05/1998				1998	05
IBUNAM:CNIN:OD05572			es					20	71	IBUNAM:CNIN:OD	IBUNAM	CNIN	Colección Nacional de Insectos	UNAM	Especimen preservado				05572				E. González-Soriano		1	Macho						Sobre de celofán												23/05/1998				1998	05
IBUNAM:CNIN:OD05573			es					20	71	IBUNAM:CNIN:OD	IBUNAM	CNIN	Colección Nacional de Insectos	UNAM	Especimen preservado				05573				E. González-Soriano		1	Macho						Sobre de celofán												23/05/1998				1998	05
IBUNAM:CNIN:OD05574			es					20	71	IBUNAM:CNIN:OD	IBUNAM	CNIN	Colección Nacional de Insectos	UNAM	Especimen preservado				05574				E. González-Soriano		1	Macho						Sobre de celofán												23/05/1998				1998	05
IBUNAM:CNIN:OD05575			es					20	71	IBUNAM:CNIN:OD	IBUNAM	CNIN	Colección Nacional de Insectos	UNAM	Especimen preservado				05575				E. González-Soriano		1	Macho						Sobre de celofán												20/04/1998				1998	04
IBUNAM:CNIN:OD05576			es					20	71	IBUNAM:CNIN:OD	IBUNAM	CNIN	Colección Nacional de Insectos	UNAM	Especimen preservado				05576				E. González-Soriano		1	Hembra						Sobre de celofán												20/04/1998				1998	04
IBUNAM:CNIN:OD05577			es					20	71	IBUNAM:CNIN:OD	IBUNAM	CNIN	Colección Nacional de Insectos	UNAM	Especimen preservado				05577				E. González-Soriano		1	Hembra						Sobre de celofán												21/04/1998				1998	04
IBUNAM:CNIN:OD05578			es					20	71	IBUNAM:CNIN:OD	IBUNAM	CNIN	Colección Nacional de Insectos	UNAM	Especimen preservado				05578				E. González-Soriano		1	Macho						Sobre de celofán												21/04/1998				1998	04
IBUNAM:CNIN:OD05579			es					20	71	IBUNAM:CNIN:OD	IBUNAM	CNIN	Colección Nacional de Insectos	UNAM	Especimen preservado				05579				E. González-Soriano		1	Macho						Sobre de celofán												21/04/1998				1998	04
IBUNAM:CNIN:OD05580			es					20	71	IBUNAM:CNIN:OD	IBUNAM	CNIN	Colección Nacional de Insectos	UNAM	Especimen preservado				05580				E. González-Soriano		1	Macho						Sobre de celofán												21/04/1998				1998	04
IBUNAM:CNIN:OD05581			es					20	71	IBUNAM:CNIN:OD	IBUNAM	CNIN	Colección Nacional de Insectos	UNAM	Especimen preservado				05581				E. González-Soriano		1	Macho						Sobre de celofán												21/04/1998				1998	04
IBUNAM:CNIN:OD05582			es					20	71	IBUNAM:CNIN:OD	IBUNAM	CNIN	Colección Nacional de Insectos	UNAM	Especimen preservado				05582				E. González-Soriano		1	Macho						Sobre de celofán												21/04/1998				1998	04
IBUNAM:CNIN:OD05583			es					20	71	IBUNAM:CNIN:OD	IBUNAM	CNIN	Colección Nacional de Insectos	UNAM	Especimen preservado				05583				E. González-Soriano		1	Macho						Sobre de celofán												21/04/1998				1998	04
IBUNAM:CNIN:OD05584			es					20	71	IBUNAM:CNIN:OD	IBUNAM	CNIN	Colección Nacional de Insectos	UNAM	Especimen preservado				05584				E. González-Soriano		1	Macho						Sobre de celofán												20/04/1998				1998	04
IBUNAM:CNIN:OD05585			es					20	71	IBUNAM:CNIN:OD	IBUNAM	CNIN	Colección Nacional de Insectos	UNAM	Especimen preservado				05585				E. González-Soriano		1	Macho						Sobre de celofán												20/04/1998				1998	04
IBUNAM:CNIN:OD05586			es					20	71	IBUNAM:CNIN:OD	IBUNAM	CNIN	Colección Nacional de Insectos	UNAM	Especimen preservado				05586				E. González-Soriano		1	Macho						Sobre de celofán												21/04/1998				1998	04
IBUNAM:CNIN:OD05587			es					20	71	IBUNAM:CNIN:OD	IBUNAM	CNIN	Colección Nacional de Insectos	UNAM	Especimen preservado				05587				E. González-Soriano		1	Macho						Sobre de celofán												21/04/1998				1998	04
IBUNAM:CNIN:OD05588			es					20	71	IBUNAM:CNIN:OD	IBUNAM	CNIN	Colección Nacional de Insectos	UNAM	Especimen preservado				05588				E. González-Soriano		1	Macho						Sobre de celofán												21/04/1998				1998	04
IBUNAM:CNIN:OD05589			es					20	71	IBUNAM:CNIN:OD	IBUNAM	CNIN	Colección Nacional de Insectos	UNAM	Especimen preservado				05589				E. González-Soriano		1	Macho						Sobre de celofán												21/04/1998				1998	04
IBUNAM:CNIN:OD05590			es					20	71	IBUNAM:CNIN:OD	IBUNAM	CNIN	Colección Nacional de Insectos	UNAM	Especimen preservado				05590				E. González-Soriano		1	Macho						Sobre de celofán												21/04/1998				1998	04
IBUNAM:CNIN:OD05591			es					20	71	IBUNAM:CNIN:OD	IBUNAM	CNIN	Colección Nacional de Insectos	UNAM	Especimen preservado				05591				E. González-Soriano		1	Hembra						Sobre de celofán												21/04/1998				1998	04
IBUNAM:CNIN:OD05592			es					20	71	IBUNAM:CNIN:OD	IBUNAM	CNIN	Colección Nacional de Insectos	UNAM	Especimen preservado				05592				E. González-Soriano		1	Hembra						Sobre de celofán												21/04/1998				1998	04
IBUNAM:CNIN:OD05593			es					20	71	IBUNAM:CNIN:OD	IBUNAM	CNIN	Colección Nacional de Insectos	UNAM	Especimen preservado				05593				E. González-Soriano		1	Hembra						Sobre de celofán												20/04/1998				1998	04
IBUNAM:CNIN:OD05594			es					20	71	IBUNAM:CNIN:OD	IBUNAM	CNIN	Colección Nacional de Insectos	UNAM	Especimen preservado				05594				E. González-Soriano		1	Macho						Sobre de celofán												20/04/1998				1998	04
IBUNAM:CNIN:OD05595			es					20	71	IBUNAM:CNIN:OD	IBUNAM	CNIN	Colección Nacional de Insectos	UNAM	Especimen preservado				05595				E. González-Soriano		1	Macho y Hembra						Sobre de celofán												20/04/1998				1998	04
IBUNAM:CNIN:OD05596			es					20	71	IBUNAM:CNIN:OD	IBUNAM	CNIN	Colección Nacional de Insectos	UNAM	Especimen preservado				05596				E. González-Soriano		1	Macho y Hembra						Sobre de celofán												25/03/1998				1998	03
IBUNAM:CNIN:OD05597			es					20	71	IBUNAM:CNIN:OD	IBUNAM	CNIN	Colección Nacional de Insectos	UNAM	Especimen preservado				05597				E. González-Soriano		1	Hembra						Sobre de celofán												23/04/1998				1998	04
IBUNAM:CNIN:OD05598			es					20	71	IBUNAM:CNIN:OD	IBUNAM	CNIN	Colección Nacional de Insectos	UNAM	Especimen preservado				05598				E. González-Soriano		1	Macho						Sobre de celofán												22/04/1998				1998	04
IBUNAM:CNIN:OD05599			es					20	71	IBUNAM:CNIN:OD	IBUNAM	CNIN	Colección Nacional de Insectos	UNAM	Especimen preservado				05599				E. González-Soriano		1	Macho						Sobre de celofán												22/04/1998				1998	04
IBUNAM:CNIN:OD05600			es					20	71	IBUNAM:CNIN:OD	IBUNAM	CNIN	Colección Nacional de Insectos	UNAM	Especimen preservado				05600				E. González-Soriano		1	Macho						Sobre de celofán												22/04/1998				1998	04
IBUNAM:CNIN:OD05601			es					20	71	IBUNAM:CNIN:OD	IBUNAM	CNIN	Colección Nacional de Insectos	UNAM	Especimen preservado				05601				E. González-Soriano		1	Macho						Sobre de celofán												23/04/1998				1998	04
IBUNAM:CNIN:OD05602			es					20	71	IBUNAM:CNIN:OD	IBUNAM	CNIN	Colección Nacional de Insectos	UNAM	Especimen preservado				05602				E. González-Soriano		1	Macho						Sobre de celofán												23/04/1998				1998	04
IBUNAM:CNIN:OD05603			es					20	71	IBUNAM:CNIN:OD	IBUNAM	CNIN	Colección Nacional de Insectos	UNAM	Especimen preservado				05603				E. González-Soriano		1	Macho						Sobre de celofán												23/04/1998				1998	04
IBUNAM:CNIN:OD05604			es					20	71	IBUNAM:CNIN:OD	IBUNAM	CNIN	Colección Nacional de Insectos	UNAM	Especimen preservado				05604				E. González-Soriano		1	Hembra						Sobre de celofán												23/04/1998				1998	04
IBUNAM:CNIN:OD05605			es					20	71	IBUNAM:CNIN:OD	IBUNAM	CNIN	Colección Nacional de Insectos	UNAM	Especimen preservado				05605				E. González-Soriano		1	Macho						Sobre de celofán												22/04/1998				1998	04
IBUNAM:CNIN:OD05606			es					20	71	IBUNAM:CNIN:OD	IBUNAM	CNIN	Colección Nacional de Insectos	UNAM	Especimen preservado				05606				E. González-Soriano		1	Macho						Sobre de celofán												22/04/1998				1998	04
IBUNAM:CNIN:OD05607			es					20	71	IBUNAM:CNIN:OD	IBUNAM	CNIN	Colección Nacional de Insectos	UNAM	Especimen preservado				05607				E. González-Soriano		1	Macho						Sobre de celofán												22/04/1998				1998	04
IBUNAM:CNIN:OD05608			es					20	71	IBUNAM:CNIN:OD	IBUNAM	CNIN	Colección Nacional de Insectos	UNAM	Especimen preservado				05608				E. González-Soriano		1	Macho						Sobre de celofán												22/04/1998				1998	04
IBUNAM:CNIN:OD05609			es					20	71	IBUNAM:CNIN:OD	IBUNAM	CNIN	Colección Nacional de Insectos	UNAM	Especimen preservado				05609				E. González-Soriano		1	Macho						Sobre de celofán												22/04/1998				1998	04
IBUNAM:CNIN:OD05610			es					20	71	IBUNAM:CNIN:OD	IBUNAM	CNIN	Colección Nacional de Insectos	UNAM	Especimen preservado				05610				E. González-Soriano		1	Macho						Sobre de celofán												22/04/1998				1998	04
IBUNAM:CNIN:OD05611			es					20	71	IBUNAM:CNIN:OD	IBUNAM	CNIN	Colección Nacional de Insectos	UNAM	Especimen preservado				05611				E. González-Soriano		1	Macho						Sobre de celofán												22/04/1998				1998	04
IBUNAM:CNIN:OD05612			es					20	71	IBUNAM:CNIN:OD	IBUNAM	CNIN	Colección Nacional de Insectos	UNAM	Especimen preservado				05612				E. González-Soriano		1	Macho						Sobre de celofán												22/04/1998				1998	04
IBUNAM:CNIN:OD05613			es					20	71	IBUNAM:CNIN:OD	IBUNAM	CNIN	Colección Nacional de Insectos	UNAM	Especimen preservado				05613				E. González-Soriano		1	Macho y Hembra						Sobre de celofán												23/04/1998				1998	04
IBUNAM:CNIN:OD05614			es					20	71	IBUNAM:CNIN:OD	IBUNAM	CNIN	Colección Nacional de Insectos	UNAM	Especimen preservado				05614				E. González-Soriano		1	Macho						Sobre de celofán												23/04/1998				1998	04
IBUNAM:CNIN:OD05615			es					20	71	IBUNAM:CNIN:OD	IBUNAM	CNIN	Colección Nacional de Insectos	UNAM	Especimen preservado				05615				E. González-Soriano		1	Macho						Sobre de celofán												23/04/1998				1998	04
IBUNAM:CNIN:OD05616			es					20	71	IBUNAM:CNIN:OD	IBUNAM	CNIN	Colección Nacional de Insectos	UNAM	Especimen preservado				05616				E. González-Soriano		1	Macho						Sobre de celofán												23/04/1998				1998	04
IBUNAM:CNIN:OD05617			es					20	71	IBUNAM:CNIN:OD	IBUNAM	CNIN	Colección Nacional de Insectos	UNAM	Especimen preservado				05617				E. González-Soriano		1	Hembra						Sobre de celofán												22/04/1998				1998	04
IBUNAM:CNIN:OD05618			es					20	71	IBUNAM:CNIN:OD	IBUNAM	CNIN	Colección Nacional de Insectos	UNAM	Especimen preservado				05618				E. González-Soriano		1	Hembra						Sobre de celofán												22/04/1998				1998	04
IBUNAM:CNIN:OD05619			es					20	71	IBUNAM:CNIN:OD	IBUNAM	CNIN	Colección Nacional de Insectos	UNAM	Especimen preservado				05619				E. González-Soriano		1	Macho						Sobre de celofán												22/04/1998				1998	04
IBUNAM:CNIN:OD05620			es					20	71	IBUNAM:CNIN:OD	IBUNAM	CNIN	Colección Nacional de Insectos	UNAM	Especimen preservado				05620				E. González-Soriano		1	Macho						Sobre de celofán												23/04/1998				1998	04
IBUNAM:CNIN:OD05621			es					20	71	IBUNAM:CNIN:OD	IBUNAM	CNIN	Colección Nacional de Insectos	UNAM	Especimen preservado				05621				E. González-Soriano		1	Macho						Sobre de celofán												23/04/1998				1998	04
IBUNAM:CNIN:OD05622			es					20	71	IBUNAM:CNIN:OD	IBUNAM	CNIN	Colección Nacional de Insectos	UNAM	Especimen preservado				05622				E. González-Soriano		1	Macho						Sobre de celofán												23/04/1998				1998	04
IBUNAM:CNIN:OD05623			es					20	71	IBUNAM:CNIN:OD	IBUNAM	CNIN	Colección Nacional de Insectos	UNAM	Especimen preservado				05623				E. González-Soriano		1	Macho						Sobre de celofán												23/04/1998				1998	04
IBUNAM:CNIN:OD05624			es					20	71	IBUNAM:CNIN:OD	IBUNAM	CNIN	Colección Nacional de Insectos	UNAM	Especimen preservado				05624				E. González-Soriano		1	Macho						Sobre de celofán												23/04/1998				1998	04
IBUNAM:CNIN:OD05625			es					20	71	IBUNAM:CNIN:OD	IBUNAM	CNIN	Colección Nacional de Insectos	UNAM	Especimen preservado				05625				E. González-Soriano		1	Macho						Sobre de celofán												23/04/1998				1998	04
IBUNAM:CNIN:OD05626			es					20	71	IBUNAM:CNIN:OD	IBUNAM	CNIN	Colección Nacional de Insectos	UNAM	Especimen preservado				05626				E. González-Soriano		1	Macho						Sobre de celofán												23/04/1998				1998	04
IBUNAM:CNIN:OD05627			es					20	71	IBUNAM:CNIN:OD	IBUNAM	CNIN	Colección Nacional de Insectos	UNAM	Especimen preservado				05627				E. González-Soriano		1	Macho						Sobre de celofán												23/04/1998				1998	04
IBUNAM:CNIN:OD05628			es					20	71	IBUNAM:CNIN:OD	IBUNAM	CNIN	Colección Nacional de Insectos	UNAM	Especimen preservado				05628				E. González-Soriano		1	Macho						Sobre de celofán												23/04/1998				1998	04
IBUNAM:CNIN:OD05629			es					20	71	IBUNAM:CNIN:OD	IBUNAM	CNIN	Colección Nacional de Insectos	UNAM	Especimen preservado				05629				E. González-Soriano		1	Macho						Sobre de celofán												23/04/1998				1998	04
IBUNAM:CNIN:OD05630			es					20	71	IBUNAM:CNIN:OD	IBUNAM	CNIN	Colección Nacional de Insectos	UNAM	Especimen preservado				05630				E. González-Soriano		1	Macho						Sobre de celofán												23/04/1998				1998	04
IBUNAM:CNIN:OD05631			es					20	71	IBUNAM:CNIN:OD	IBUNAM	CNIN	Colección Nacional de Insectos	UNAM	Especimen preservado				05631				E. González-Soriano		1	Macho						Sobre de celofán												23/04/1998				1998	04
IBUNAM:CNIN:OD05632			es					20	71	IBUNAM:CNIN:OD	IBUNAM	CNIN	Colección Nacional de Insectos	UNAM	Especimen preservado				05632				E. González-Soriano		1	Hembra						Sobre de celofán												23/04/1998				1998	04
IBUNAM:CNIN:OD05633			es					20	71	IBUNAM:CNIN:OD	IBUNAM	CNIN	Colección Nacional de Insectos	UNAM	Especimen preservado				05633				E. González-Soriano		1	Hembra						Sobre de celofán												23/04/1998				1998	04
IBUNAM:CNIN:OD05634			es					20	71	IBUNAM:CNIN:OD	IBUNAM	CNIN	Colección Nacional de Insectos	UNAM	Especimen preservado				05634				E. González-Soriano		1	Hembra						Sobre de celofán												23/04/1998				1998	04
IBUNAM:CNIN:OD05635			es					20	71	IBUNAM:CNIN:OD	IBUNAM	CNIN	Colección Nacional de Insectos	UNAM	Especimen preservado				05635				E. González-Soriano		1	Macho						Sobre de celofán												23/04/1998				1998	04
IBUNAM:CNIN:OD05636			es					20	71	IBUNAM:CNIN:OD	IBUNAM	CNIN	Colección Nacional de Insectos	UNAM	Especimen preservado				05636				E. González-Soriano		1	Macho						Sobre de celofán												23/04/1998				1998	04
IBUNAM:CNIN:OD05637			es					20	71	IBUNAM:CNIN:OD	IBUNAM	CNIN	Colección Nacional de Insectos	UNAM	Especimen preservado				05637				E. González-Soriano		1	Macho						Sobre de celofán												23/04/1998				1998	04
IBUNAM:CNIN:OD05674			es					20	71	IBUNAM:CNIN:OD	IBUNAM	CNIN	Colección Nacional de Insectos	UNAM	Especimen preservado				05674				E. González-Soriano		1	Macho						Sobre de celofán												25/03/1998				1998	03
IBUNAM:CNIN:OD05675			es					20	71	IBUNAM:CNIN:OD	IBUNAM	CNIN	Colección Nacional de Insectos	UNAM	Especimen preservado				05675				E. González-Soriano		1	Macho						Sobre de celofán												25/03/1998				1998	03
IBUNAM:CNIN:OD05676			es					20	71	IBUNAM:CNIN:OD	IBUNAM	CNIN	Colección Nacional de Insectos	UNAM	Especimen preservado				05676				E. González-Soriano		1	Macho						Sobre de celofán												25/03/1998				1998	03
IBUNAM:CNIN:OD05677			es					20	71	IBUNAM:CNIN:OD	IBUNAM	CNIN	Colección Nacional de Insectos	UNAM	Especimen preservado				05677				E. González-Soriano		1	Macho						Sobre de celofán												25/03/1998				1998	03
IBUNAM:CNIN:OD05678			es					20	71	IBUNAM:CNIN:OD	IBUNAM	CNIN	Colección Nacional de Insectos	UNAM	Especimen preservado				05678				E. González-Soriano		1	Macho						Sobre de celofán												25/03/1998				1998	03
IBUNAM:CNIN:OD05679			es					20	71	IBUNAM:CNIN:OD	IBUNAM	CNIN	Colección Nacional de Insectos	UNAM	Especimen preservado				05679				E. González-Soriano		1	Macho						Sobre de celofán												25/03/1998				1998	03
IBUNAM:CNIN:OD05680			es					20	71	IBUNAM:CNIN:OD	IBUNAM	CNIN	Colección Nacional de Insectos	UNAM	Especimen preservado				05680				E. González-Soriano		1	Macho						Sobre de celofán												25/03/1998				1998	03
IBUNAM:CNIN:OD05681			es					20	71	IBUNAM:CNIN:OD	IBUNAM	CNIN	Colección Nacional de Insectos	UNAM	Especimen preservado				05681				E. González-Soriano		1	Macho						Sobre de celofán												25/03/1998				1998	03
IBUNAM:CNIN:OD05682			es					20	71	IBUNAM:CNIN:OD	IBUNAM	CNIN	Colección Nacional de Insectos	UNAM	Especimen preservado				05682				E. González-Soriano		1	Macho						Sobre de celofán												25/03/1998				1998	03
IBUNAM:CNIN:OD05683			es					20	71	IBUNAM:CNIN:OD	IBUNAM	CNIN	Colección Nacional de Insectos	UNAM	Especimen preservado				05683				E. González-Soriano		1	Macho						Sobre de celofán												25/03/1998				1998	03
IBUNAM:CNIN:OD05684			es					20	71	IBUNAM:CNIN:OD	IBUNAM	CNIN	Colección Nacional de Insectos	UNAM	Especimen preservado				05684				E. González-Soriano		1	Macho						Sobre de celofán												25/03/1998				1998	03
IBUNAM:CNIN:OD05685			es					20	71	IBUNAM:CNIN:OD	IBUNAM	CNIN	Colección Nacional de Insectos	UNAM	Especimen preservado				05685				E. González-Soriano		1	Macho						Sobre de celofán												25/03/1998				1998	03
IBUNAM:CNIN:OD05686			es					20	71	IBUNAM:CNIN:OD	IBUNAM	CNIN	Colección Nacional de Insectos	UNAM	Especimen preservado				05686				E. González-Soriano		1	Macho						Sobre de celofán												25/03/1998				1998	03
IBUNAM:CNIN:OD05687			es					20	71	IBUNAM:CNIN:OD	IBUNAM	CNIN	Colección Nacional de Insectos	UNAM	Especimen preservado				05687				E. González-Soriano		1	Macho						Sobre de celofán												25/03/1998				1998	03
IBUNAM:CNIN:OD05688			es					20	71	IBUNAM:CNIN:OD	IBUNAM	CNIN	Colección Nacional de Insectos	UNAM	Especimen preservado				05688				E. González-Soriano		1	Macho						Sobre de celofán												25/03/1998				1998	03
IBUNAM:CNIN:OD05689			es					20	71	IBUNAM:CNIN:OD	IBUNAM	CNIN	Colección Nacional de Insectos	UNAM	Especimen preservado				05689				E. González-Soriano		1	Macho						Sobre de celofán												25/03/1998				1998	03
IBUNAM:CNIN:OD05690			es					20	71	IBUNAM:CNIN:OD	IBUNAM	CNIN	Colección Nacional de Insectos	UNAM	Especimen preservado				05690				E. González-Soriano		1	Macho y Hembra						Sobre de celofán												25/03/1998				1998	03
IBUNAM:CNIN:OD05691			es					20	71	IBUNAM:CNIN:OD	IBUNAM	CNIN	Colección Nacional de Insectos	UNAM	Especimen preservado				05691				E. González-Soriano		1	Macho						Sobre de celofán												25/03/1998				1998	03
IBUNAM:CNIN:OD05638			es					20	71	IBUNAM:CNIN:OD	IBUNAM	CNIN	Colección Nacional de Insectos	UNAM	Especimen preservado				05638				E. González-Soriano		1	Macho						Sobre de celofán												23/04/1998				1998	04
IBUNAM:CNIN:OD05639			es					20	71	IBUNAM:CNIN:OD	IBUNAM	CNIN	Colección Nacional de Insectos	UNAM	Especimen preservado				05639				E. González-Soriano		1	Hembra						Sobre de celofán												23/04/1998				1998	04
IBUNAM:CNIN:OD05640			es					20	71	IBUNAM:CNIN:OD	IBUNAM	CNIN	Colección Nacional de Insectos	UNAM	Especimen preservado				05640				E. González-Soriano		1	Hembra						Sobre de celofán												23/04/1998				1998	04
IBUNAM:CNIN:OD05641			es					20	71	IBUNAM:CNIN:OD	IBUNAM	CNIN	Colección Nacional de Insectos	UNAM	Especimen preservado				05641				E. González-Soriano		1	Macho						Sobre de celofán												23/04/1998				1998	04
IBUNAM:CNIN:OD05642			es					20	71	IBUNAM:CNIN:OD	IBUNAM	CNIN	Colección Nacional de Insectos	UNAM	Especimen preservado				05642				E. González-Soriano		1	Macho						Sobre de celofán												23/04/1998				1998	04
IBUNAM:CNIN:OD05643			es					20	71	IBUNAM:CNIN:OD	IBUNAM	CNIN	Colección Nacional de Insectos	UNAM	Especimen preservado				05643				E. González-Soriano		1	Macho						Sobre de celofán												23/04/1998				1998	04
IBUNAM:CNIN:OD05644			es					20	71	IBUNAM:CNIN:OD	IBUNAM	CNIN	Colección Nacional de Insectos	UNAM	Especimen preservado				05644				E. González-Soriano		1	Macho						Sobre de celofán												22/04/1998				1998	04
IBUNAM:CNIN:OD05645			es					20	71	IBUNAM:CNIN:OD	IBUNAM	CNIN	Colección Nacional de Insectos	UNAM	Especimen preservado				05645				E. González-Soriano		1	Macho						Sobre de celofán												21/04/1998				1998	04
IBUNAM:CNIN:OD05646			es					20	71	IBUNAM:CNIN:OD	IBUNAM	CNIN	Colección Nacional de Insectos	UNAM	Especimen preservado				05646				E. González-Soriano		1	Macho						Sobre de celofán												21/04/1998				1998	04
IBUNAM:CNIN:OD05647			es					20	71	IBUNAM:CNIN:OD	IBUNAM	CNIN	Colección Nacional de Insectos	UNAM	Especimen preservado				05647				E. González-Soriano		1	Macho						Sobre de celofán												21/04/1998				1998	04
IBUNAM:CNIN:OD05648			es					20	71	IBUNAM:CNIN:OD	IBUNAM	CNIN	Colección Nacional de Insectos	UNAM	Especimen preservado				05648				E. González-Soriano		1	Macho						Sobre de celofán												21/04/1998				1998	04
IBUNAM:CNIN:OD05649			es					20	71	IBUNAM:CNIN:OD	IBUNAM	CNIN	Colección Nacional de Insectos	UNAM	Especimen preservado				05649				E. González-Soriano		1	Macho						Sobre de celofán												21/04/1998				1998	04
IBUNAM:CNIN:OD05650			es					20	71	IBUNAM:CNIN:OD	IBUNAM	CNIN	Colección Nacional de Insectos	UNAM	Especimen preservado				05650				E. González-Soriano		1	Macho						Sobre de celofán												21/04/1998				1998	04
IBUNAM:CNIN:OD05651			es					20	71	IBUNAM:CNIN:OD	IBUNAM	CNIN	Colección Nacional de Insectos	UNAM	Especimen preservado				05651				E. González-Soriano		1	Macho						Sobre de celofán												21/04/1998				1998	04
IBUNAM:CNIN:OD05652			es					20	71	IBUNAM:CNIN:OD	IBUNAM	CNIN	Colección Nacional de Insectos	UNAM	Especimen preservado				05652				E. González-Soriano		1	Macho						Sobre de celofán												20/04/1998				1998	04
IBUNAM:CNIN:OD05653			es					20	71	IBUNAM:CNIN:OD	IBUNAM	CNIN	Colección Nacional de Insectos	UNAM	Especimen preservado				05653				E. González-Soriano		1	Macho y Hembra						Sobre de celofán												20/04/1998				1998	04
IBUNAM:CNIN:OD05654			es					20	71	IBUNAM:CNIN:OD	IBUNAM	CNIN	Colección Nacional de Insectos	UNAM	Especimen preservado				05654				E. González-Soriano		1	Macho						Sobre de celofán												20/04/1998				1998	04
IBUNAM:CNIN:OD05655			es					20	71	IBUNAM:CNIN:OD	IBUNAM	CNIN	Colección Nacional de Insectos	UNAM	Especimen preservado				05655				E. González-Soriano		1	Hembra						Sobre de celofán												20/04/1998				1998	04
IBUNAM:CNIN:OD05656			es					20	71	IBUNAM:CNIN:OD	IBUNAM	CNIN	Colección Nacional de Insectos	UNAM	Especimen preservado				05656				E. González-Soriano		1	Macho						Sobre de celofán												22/04/1998				1998	04
IBUNAM:CNIN:OD05657			es					20	71	IBUNAM:CNIN:OD	IBUNAM	CNIN	Colección Nacional de Insectos	UNAM	Especimen preservado				05657				E. González-Soriano		1	Macho						Sobre de celofán												22/04/1998				1998	04
IBUNAM:CNIN:OD05658			es					20	71	IBUNAM:CNIN:OD	IBUNAM	CNIN	Colección Nacional de Insectos	UNAM	Especimen preservado				05658				E. González-Soriano		1	Macho						Sobre de celofán												22/04/1998				1998	04
IBUNAM:CNIN:OD05659			es					20	71	IBUNAM:CNIN:OD	IBUNAM	CNIN	Colección Nacional de Insectos	UNAM	Especimen preservado				05659				E. González-Soriano		1	Macho						Sobre de celofán												22/04/1998				1998	04
IBUNAM:CNIN:OD05660			es					20	71	IBUNAM:CNIN:OD	IBUNAM	CNIN	Colección Nacional de Insectos	UNAM	Especimen preservado				05660				E. González-Soriano		1	Macho y Hembra						Sobre de celofán												25/03/1998				1998	03
IBUNAM:CNIN:OD05661			es					20	71	IBUNAM:CNIN:OD	IBUNAM	CNIN	Colección Nacional de Insectos	UNAM	Especimen preservado				05661				E. González-Soriano		1	Macho						Sobre de celofán												25/03/1998				1998	03
IBUNAM:CNIN:OD05662			es					20	71	IBUNAM:CNIN:OD	IBUNAM	CNIN	Colección Nacional de Insectos	UNAM	Especimen preservado				05662				E. González-Soriano		1	Macho						Sobre de celofán												25/03/1998				1998	03
IBUNAM:CNIN:OD05663			es					20	71	IBUNAM:CNIN:OD	IBUNAM	CNIN	Colección Nacional de Insectos	UNAM	Especimen preservado				05663				E. González-Soriano		1	Macho						Sobre de celofán												25/03/1998				1998	03
IBUNAM:CNIN:OD05664			es					20	71	IBUNAM:CNIN:OD	IBUNAM	CNIN	Colección Nacional de Insectos	UNAM	Especimen preservado				05664				E. González-Soriano		1	Macho						Sobre de celofán												25/03/1998				1998	03
IBUNAM:CNIN:OD05665			es					20	71	IBUNAM:CNIN:OD	IBUNAM	CNIN	Colección Nacional de Insectos	UNAM	Especimen preservado				05665				E. González-Soriano		1	Macho						Sobre de celofán												25/03/1998				1998	03
IBUNAM:CNIN:OD05666			es					20	71	IBUNAM:CNIN:OD	IBUNAM	CNIN	Colección Nacional de Insectos	UNAM	Especimen preservado				05666				E. González-Soriano		1	Macho						Sobre de celofán												25/03/1998				1998	03
IBUNAM:CNIN:OD05667			es					20	71	IBUNAM:CNIN:OD	IBUNAM	CNIN	Colección Nacional de Insectos	UNAM	Especimen preservado				05667				E. González-Soriano		1	Macho						Sobre de celofán												25/03/1998				1998	03
IBUNAM:CNIN:OD05668			es					20	71	IBUNAM:CNIN:OD	IBUNAM	CNIN	Colección Nacional de Insectos	UNAM	Especimen preservado				05668				E. González-Soriano		1	Macho						Sobre de celofán												25/03/1998				1998	03
IBUNAM:CNIN:OD05669			es					20	71	IBUNAM:CNIN:OD	IBUNAM	CNIN	Colección Nacional de Insectos	UNAM	Especimen preservado				05669				E. González-Soriano		1	Hembra						Sobre de celofán												25/03/1998				1998	03
IBUNAM:CNIN:OD05670			es					20	71	IBUNAM:CNIN:OD	IBUNAM	CNIN	Colección Nacional de Insectos	UNAM	Especimen preservado				05670				E. González-Soriano		1	Hembra						Sobre de celofán												25/03/1998				1998	03
IBUNAM:CNIN:OD05671			es					20	71	IBUNAM:CNIN:OD	IBUNAM	CNIN	Colección Nacional de Insectos	UNAM	Especimen preservado				05671				E. González-Soriano		1	Macho y Hembra						Sobre de celofán												25/03/1998				1998	03
IBUNAM:CNIN:OD05672			es					20	71	IBUNAM:CNIN:OD	IBUNAM	CNIN	Colección Nacional de Insectos	UNAM	Especimen preservado				05672				E. González-Soriano		1	Macho y Hembra						Sobre de celofán												25/03/1998				1998	03
IBUNAM:CNIN:OD05673			es					20	71	IBUNAM:CNIN:OD	IBUNAM	CNIN	Colección Nacional de Insectos	UNAM	Especimen preservado				05673				E. González-Soriano		1	Macho						Sobre de celofán												25/03/1998				1998	03
IBUNAM:CNIN:OD05692			es					20	71	IBUNAM:CNIN:OD	IBUNAM	CNIN	Colección Nacional de Insectos	UNAM	Especimen preservado				05692				E. González-Soriano		1	Macho						Sobre de celofán												25/03/1998				1998	03
IBUNAM:CNIN:OD05693			es					20	71	IBUNAM:CNIN:OD	IBUNAM	CNIN	Colección Nacional de Insectos	UNAM	Especimen preservado				05693				E. González-Soriano		1	Macho y Hembra						Sobre de celofán												25/03/1998				1998	03
IBUNAM:CNIN:OD05694			es					20	71	IBUNAM:CNIN:OD	IBUNAM	CNIN	Colección Nacional de Insectos	UNAM	Especimen preservado				05694				E. González-Soriano		1	Macho						Sobre de celofán												25/03/1998				1998	03
IBUNAM:CNIN:OD05695			es					20	71	IBUNAM:CNIN:OD	IBUNAM	CNIN	Colección Nacional de Insectos	UNAM	Especimen preservado				05695				E. González-Soriano		1	Macho						Sobre de celofán												25/03/1998				1998	03
IBUNAM:CNIN:OD05696			es					20	71	IBUNAM:CNIN:OD	IBUNAM	CNIN	Colección Nacional de Insectos	UNAM	Especimen preservado				05696				E. González-Soriano		1	Macho						Sobre de celofán												25/03/1998				1998	03
IBUNAM:CNIN:OD05697			es					20	71	IBUNAM:CNIN:OD	IBUNAM	CNIN	Colección Nacional de Insectos	UNAM	Especimen preservado				05697				E. González-Soriano		1	Macho						Sobre de celofán												25/03/1998				1998	03
IBUNAM:CNIN:OD05698			es					20	71	IBUNAM:CNIN:OD	IBUNAM	CNIN	Colección Nacional de Insectos	UNAM	Especimen preservado				05698				E. González-Soriano		1	Macho y Hembra						Sobre de celofán												23/03/1998				1998	03
IBUNAM:CNIN:OD05699			es					20	71	IBUNAM:CNIN:OD	IBUNAM	CNIN	Colección Nacional de Insectos	UNAM	Especimen preservado				05699				E. González-Soriano		1	Hembra						Sobre de celofán												23/03/1998				1998	03
IBUNAM:CNIN:OD05700			es					20	71	IBUNAM:CNIN:OD	IBUNAM	CNIN	Colección Nacional de Insectos	UNAM	Especimen preservado				05700				E. González-Soriano		1	Hembra						Sobre de celofán												23/03/1998				1998	03
IBUNAM:CNIN:OD05701			es					20	71	IBUNAM:CNIN:OD	IBUNAM	CNIN	Colección Nacional de Insectos	UNAM	Especimen preservado				05701				E. González-Soriano		1	Macho						Sobre de celofán												23/03/1998				1998	03
IBUNAM:CNIN:OD05702			es					20	71	IBUNAM:CNIN:OD	IBUNAM	CNIN	Colección Nacional de Insectos	UNAM	Especimen preservado				05702				E. González-Soriano		1	Macho						Sobre de celofán												23/03/1998				1998	03
IBUNAM:CNIN:OD05703			es					20	71	IBUNAM:CNIN:OD	IBUNAM	CNIN	Colección Nacional de Insectos	UNAM	Especimen preservado				05703				E. González-Soriano		1	Macho						Sobre de celofán												23/03/1998				1998	03
IBUNAM:CNIN:OD05704			es					20	71	IBUNAM:CNIN:OD	IBUNAM	CNIN	Colección Nacional de Insectos	UNAM	Especimen preservado				05704				E. González-Soriano		1	Macho						Sobre de celofán												23/11/1997				1997	11
IBUNAM:CNIN:OD05705			es					20	71	IBUNAM:CNIN:OD	IBUNAM	CNIN	Colección Nacional de Insectos	UNAM	Especimen preservado				05705				E. González-Soriano		1	Macho						Sobre de celofán												23/11/1997				1997	11
IBUNAM:CNIN:OD05706			es					20	71	IBUNAM:CNIN:OD	IBUNAM	CNIN	Colección Nacional de Insectos	UNAM	Especimen preservado				05706				E. González-Soriano		1	Macho						Sobre de celofán												23/11/1997				1997	11
IBUNAM:CNIN:OD05707			es					20	71	IBUNAM:CNIN:OD	IBUNAM	CNIN	Colección Nacional de Insectos	UNAM	Especimen preservado				05707				E. González-Soriano		1	Macho						Sobre de celofán												23/03/1998				1998	03
IBUNAM:CNIN:OD05708			es					20	71	IBUNAM:CNIN:OD	IBUNAM	CNIN	Colección Nacional de Insectos	UNAM	Especimen preservado				05708				E. González-Soriano		1	Macho y Hembra						Sobre de celofán												25/03/1998				1998	03
IBUNAM:CNIN:OD05709			es					20	71	IBUNAM:CNIN:OD	IBUNAM	CNIN	Colección Nacional de Insectos	UNAM	Especimen preservado				05709				E. González-Soriano		1	Macho						Sobre de celofán												24/03/1998				1998	03
IBUNAM:CNIN:OD05710			es					20	71	IBUNAM:CNIN:OD	IBUNAM	CNIN	Colección Nacional de Insectos	UNAM	Especimen preservado				05710				E. González-Soriano		1	Macho						Sobre de celofán												24/03/1998				1998	03
IBUNAM:CNIN:OD05711			es					20	71	IBUNAM:CNIN:OD	IBUNAM	CNIN	Colección Nacional de Insectos	UNAM	Especimen preservado				05711				E. González-Soriano		1	Macho						Sobre de celofán												24/03/1998				1998	03
IBUNAM:CNIN:OD05712			es					20	71	IBUNAM:CNIN:OD	IBUNAM	CNIN	Colección Nacional de Insectos	UNAM	Especimen preservado				05712				E. González-Soriano		1	Macho						Sobre de celofán												23/03/1998				1998	03
IBUNAM:CNIN:OD05713			es					20	71	IBUNAM:CNIN:OD	IBUNAM	CNIN	Colección Nacional de Insectos	UNAM	Especimen preservado				05713				E. González-Soriano		1	Macho						Sobre de celofán												23/03/1998				1998	03
IBUNAM:CNIN:OD05714			es					20	71	IBUNAM:CNIN:OD	IBUNAM	CNIN	Colección Nacional de Insectos	UNAM	Especimen preservado				05714				E. González-Soriano		1	Macho						Sobre de celofán												23/03/1998				1998	03
IBUNAM:CNIN:OD05715			es					20	71	IBUNAM:CNIN:OD	IBUNAM	CNIN	Colección Nacional de Insectos	UNAM	Especimen preservado				05715				E. González-Soriano		1	Macho						Sobre de celofán												20/04/1998				1998	04
IBUNAM:CNIN:OD05716			es					20	71	IBUNAM:CNIN:OD	IBUNAM	CNIN	Colección Nacional de Insectos	UNAM	Especimen preservado				05716				E. González-Soriano		1	Macho						Sobre de celofán												20/04/1998				1998	04
IBUNAM:CNIN:OD05717			es					20	71	IBUNAM:CNIN:OD	IBUNAM	CNIN	Colección Nacional de Insectos	UNAM	Especimen preservado				05717				E. González-Soriano		1	Macho						Sobre de celofán												20/04/1998				1998	04
IBUNAM:CNIN:OD05718			es					20	71	IBUNAM:CNIN:OD	IBUNAM	CNIN	Colección Nacional de Insectos	UNAM	Especimen preservado				05718				E. González-Soriano		1	Macho						Sobre de celofán												20/04/1998				1998	04
IBUNAM:CNIN:OD05719			es					20	71	IBUNAM:CNIN:OD	IBUNAM	CNIN	Colección Nacional de Insectos	UNAM	Especimen preservado				05719				E. González-Soriano		1	Macho						Sobre de celofán												20/04/1998				1998	04
IBUNAM:CNIN:OD05720			es					20	71	IBUNAM:CNIN:OD	IBUNAM	CNIN	Colección Nacional de Insectos	UNAM	Especimen preservado				05720				E. González-Soriano		1	Macho yHembra						Sobre de celofán												20/04/1998				1998	04
IBUNAM:CNIN:OD05721			es					20	71	IBUNAM:CNIN:OD	IBUNAM	CNIN	Colección Nacional de Insectos	UNAM	Especimen preservado				05721				E. González-Soriano		1	Macho y Hembra						Sobre de celofán												20/04/1998				1998	04
IBUNAM:CNIN:OD05722			es					20	71	IBUNAM:CNIN:OD	IBUNAM	CNIN	Colección Nacional de Insectos	UNAM	Especimen preservado				05722				E. González-Soriano		1	Macho						Sobre de celofán												20/04/1998				1998	04
IBUNAM:CNIN:OD05723			es					20	71	IBUNAM:CNIN:OD	IBUNAM	CNIN	Colección Nacional de Insectos	UNAM	Especimen preservado				05723				E. González-Soriano		1	Hembra						Sobre de celofán												20/04/1998				1998	04
IBUNAM:CNIN:OD05724			es					20	71	IBUNAM:CNIN:OD	IBUNAM	CNIN	Colección Nacional de Insectos	UNAM	Especimen preservado				05724				E. González-Soriano		1	Macho						Sobre de celofán												20/04/1998				1998	04
IBUNAM:CNIN:OD05725			es					20	71	IBUNAM:CNIN:OD	IBUNAM	CNIN	Colección Nacional de Insectos	UNAM	Especimen preservado				05725				E. González-Soriano		1	Macho						Sobre de celofán												20/04/1998				1998	04
IBUNAM:CNIN:OD05726			es					20	71	IBUNAM:CNIN:OD	IBUNAM	CNIN	Colección Nacional de Insectos	UNAM	Especimen preservado				05726				E. González-Soriano		1	Macho						Sobre de celofán												20/04/1998				1998	04
IBUNAM:CNIN:OD05727			es					20	71	IBUNAM:CNIN:OD	IBUNAM	CNIN	Colección Nacional de Insectos	UNAM	Especimen preservado				05727				E. González-Soriano		1	Macho y Hembra						Sobre de celofán												20/04/1998				1998	04
IBUNAM:CNIN:OD05728			es					20	71	IBUNAM:CNIN:OD	IBUNAM	CNIN	Colección Nacional de Insectos	UNAM	Especimen preservado				05728				E. González-Soriano		1	Macho						Sobre de celofán												20/04/1998				1998	04
IBUNAM:CNIN:OD05729			es					20	71	IBUNAM:CNIN:OD	IBUNAM	CNIN	Colección Nacional de Insectos	UNAM	Especimen preservado				05729				E. González-Soriano		1	Hembra						Sobre de celofán												20/04/1998				1998	04
IBUNAM:CNIN:OD05730			es					20	71	IBUNAM:CNIN:OD	IBUNAM	CNIN	Colección Nacional de Insectos	UNAM	Especimen preservado				05730				E. González-Soriano		1	Hembra						Sobre de celofán												20/04/1998				1998	04
IBUNAM:CNIN:OD05731			es					20	71	IBUNAM:CNIN:OD	IBUNAM	CNIN	Colección Nacional de Insectos	UNAM	Especimen preservado				05731				E. González-Soriano		1	Macho						Sobre de celofán												23/03/1998				1998	03
IBUNAM:CNIN:OD05732			es					20	71	IBUNAM:CNIN:OD	IBUNAM	CNIN	Colección Nacional de Insectos	UNAM	Especimen preservado				05732				E. González-Soriano		1	Macho						Sobre de celofán												23/03/1998				1998	03
IBUNAM:CNIN:OD05733			es					20	71	IBUNAM:CNIN:OD	IBUNAM	CNIN	Colección Nacional de Insectos	UNAM	Especimen preservado				05733				E. González-Soriano		1	Macho						Sobre de celofán												25/03/1998				1998	03
IBUNAM:CNIN:OD05734			es					20	71	IBUNAM:CNIN:OD	IBUNAM	CNIN	Colección Nacional de Insectos	UNAM	Especimen preservado				05734				E. González-Soriano		1	Macho						Sobre de celofán												25/03/1998				1998	03
IBUNAM:CNIN:OD05735			es					20	71	IBUNAM:CNIN:OD	IBUNAM	CNIN	Colección Nacional de Insectos	UNAM	Especimen preservado				05735				E. González-Soriano		1	Macho						Sobre de celofán												23/03/1998				1998	03
IBUNAM:CNIN:OD05736			es					20	71	IBUNAM:CNIN:OD	IBUNAM	CNIN	Colección Nacional de Insectos	UNAM	Especimen preservado				05736				E. González-Soriano		1	Hembra						Sobre de celofán												23/03/1998				1998	03
IBUNAM:CNIN:OD05737			es					20	71	IBUNAM:CNIN:OD	IBUNAM	CNIN	Colección Nacional de Insectos	UNAM	Especimen preservado				05737				E. González-Soriano		1	Hembra						Sobre de celofán												23/03/1998				1998	03
IBUNAM:CNIN:OD05738			es					20	71	IBUNAM:CNIN:OD	IBUNAM	CNIN	Colección Nacional de Insectos	UNAM	Especimen preservado				05738				E. González-Soriano		1	Macho						Sobre de celofán												23/03/1998				1998	03
IBUNAM:CNIN:OD05739			es					20	71	IBUNAM:CNIN:OD	IBUNAM	CNIN	Colección Nacional de Insectos	UNAM	Especimen preservado				05739				E. González-Soriano		1	Macho						Sobre de celofán												23/03/1998				1998	03
IBUNAM:CNIN:OD05740			es					20	71	IBUNAM:CNIN:OD	IBUNAM	CNIN	Colección Nacional de Insectos	UNAM	Especimen preservado				05740				E. González-Soriano		1	Macho						Sobre de celofán												23/03/1998				1998	03
IBUNAM:CNIN:OD05741			es					20	71	IBUNAM:CNIN:OD	IBUNAM	CNIN	Colección Nacional de Insectos	UNAM	Especimen preservado				05741				E. González-Soriano		1	Macho						Sobre de celofán												23/03/1998				1998	03
IBUNAM:CNIN:OD05742			es					20	71	IBUNAM:CNIN:OD	IBUNAM	CNIN	Colección Nacional de Insectos	UNAM	Especimen preservado				05742				E. González-Soriano		1	Macho						Sobre de celofán												24/03/1998				1998	03
IBUNAM:CNIN:OD05743			es					20	71	IBUNAM:CNIN:OD	IBUNAM	CNIN	Colección Nacional de Insectos	UNAM	Especimen preservado				05743				E. González-Soriano		1	Macho						Sobre de celofán												24/03/1998				1998	03
IBUNAM:CNIN:OD05744			es					20	71	IBUNAM:CNIN:OD	IBUNAM	CNIN	Colección Nacional de Insectos	UNAM	Especimen preservado				05744				E. González-Soriano		1	Hembra						Sobre de celofán												24/03/1998				1998	03
IBUNAM:CNIN:OD05745			es					20	71	IBUNAM:CNIN:OD	IBUNAM	CNIN	Colección Nacional de Insectos	UNAM	Especimen preservado				05745				E. González-Soriano		1	Macho						Sobre de celofán												23/03/1998				1998	03
IBUNAM:CNIN:OD05746			es					20	71	IBUNAM:CNIN:OD	IBUNAM	CNIN	Colección Nacional de Insectos	UNAM	Especimen preservado				05746				E. González-Soriano		1	Macho						Sobre de celofán												23/03/1998				1998	03
IBUNAM:CNIN:OD05747			es					20	71	IBUNAM:CNIN:OD	IBUNAM	CNIN	Colección Nacional de Insectos	UNAM	Especimen preservado				05747				E. González-Soriano		1	Hembra						Sobre de celofán												22/04/1998				1998	04
IBUNAM:CNIN:OD05748			es					20	71	IBUNAM:CNIN:OD	IBUNAM	CNIN	Colección Nacional de Insectos	UNAM	Especimen preservado				05748				E. González-Soriano		1	Macho						Sobre de celofán												24/03/1998				1998	03
IBUNAM:CNIN:OD05749			es					20	71	IBUNAM:CNIN:OD	IBUNAM	CNIN	Colección Nacional de Insectos	UNAM	Especimen preservado				05749				E. González-Soriano		1	Macho						Sobre de celofán												24/03/1998				1998	03
IBUNAM:CNIN:OD05750			es					20	71	IBUNAM:CNIN:OD	IBUNAM	CNIN	Colección Nacional de Insectos	UNAM	Especimen preservado				05750				E. González-Soriano		1	Macho						Sobre de celofán												23/03/1998				1998	03
IBUNAM:CNIN:OD05751			es					20	71	IBUNAM:CNIN:OD	IBUNAM	CNIN	Colección Nacional de Insectos	UNAM	Especimen preservado				05751				E. González-Soriano		1	Macho						Sobre de celofán												23/03/1998				1998	03
IBUNAM:CNIN:OD05752			es					20	71	IBUNAM:CNIN:OD	IBUNAM	CNIN	Colección Nacional de Insectos	UNAM	Especimen preservado				05752				E. González-Soriano		1	Macho y Hembra						Sobre de celofán												23/03/1998				1998	03
IBUNAM:CNIN:OD05753			es					20	71	IBUNAM:CNIN:OD	IBUNAM	CNIN	Colección Nacional de Insectos	UNAM	Especimen preservado				05753				E. González-Soriano		1	Macho						Sobre de celofán												23/03/1998				1998	03
IBUNAM:CNIN:OD05754			es					20	71	IBUNAM:CNIN:OD	IBUNAM	CNIN	Colección Nacional de Insectos	UNAM	Especimen preservado				05754				E. González-Soriano		1	Hembra						Sobre de celofán												25/03/1998				1998	03
IBUNAM:CNIN:OD05755			es					20	71	IBUNAM:CNIN:OD	IBUNAM	CNIN	Colección Nacional de Insectos	UNAM	Especimen preservado				05755				E. González-Soriano		1	Macho y Hembra						Sobre de celofán												25/03/1998				1998	03
IBUNAM:CNIN:OD05756			es					20	71	IBUNAM:CNIN:OD	IBUNAM	CNIN	Colección Nacional de Insectos	UNAM	Especimen preservado				05756				E. González-Soriano		1	Macho						Sobre de celofán												25/03/1998				1998	03
IBUNAM:CNIN:OD05757			es					20	71	IBUNAM:CNIN:OD	IBUNAM	CNIN	Colección Nacional de Insectos	UNAM	Especimen preservado				05757				E. González-Soriano		1	Macho						Sobre de celofán												25/03/1998				1998	03
IBUNAM:CNIN:OD05758			es					20	71	IBUNAM:CNIN:OD	IBUNAM	CNIN	Colección Nacional de Insectos	UNAM	Especimen preservado				05758				E. González-Soriano		1	Macho						Sobre de celofán												25/03/1998				1998	03
IBUNAM:CNIN:OD05759			es					20	71	IBUNAM:CNIN:OD	IBUNAM	CNIN	Colección Nacional de Insectos	UNAM	Especimen preservado				05759				E. González-Soriano		1	Macho						Sobre de celofán												25/05/1998				1998	05
IBUNAM:CNIN:OD05760			es					20	71	IBUNAM:CNIN:OD	IBUNAM	CNIN	Colección Nacional de Insectos	UNAM	Especimen preservado				05760				E. González-Soriano		1	Macho						Sobre de celofán												25/05/1998				1998	05
IBUNAM:CNIN:OD05761			es					20	71	IBUNAM:CNIN:OD	IBUNAM	CNIN	Colección Nacional de Insectos	UNAM	Especimen preservado				05761				E. González-Soriano		1	Macho						Sobre de celofán												25/05/1998				1998	05
IBUNAM:CNIN:OD05762			es					20	71	IBUNAM:CNIN:OD	IBUNAM	CNIN	Colección Nacional de Insectos	UNAM	Especimen preservado				05762				E. González-Soriano		1	Macho						Sobre de celofán												25/05/1998				1998	05
IBUNAM:CNIN:OD05763			es					20	71	IBUNAM:CNIN:OD	IBUNAM	CNIN	Colección Nacional de Insectos	UNAM	Especimen preservado				05763				E. González-Soriano		1	Macho						Sobre de celofán												25/05/1998				1998	05
IBUNAM:CNIN:OD05764			es					20	71	IBUNAM:CNIN:OD	IBUNAM	CNIN	Colección Nacional de Insectos	UNAM	Especimen preservado				05764				E. González-Soriano		1	Macho						Sobre de celofán												25/05/1998				1998	05
IBUNAM:CNIN:OD05765			es					20	71	IBUNAM:CNIN:OD	IBUNAM	CNIN	Colección Nacional de Insectos	UNAM	Especimen preservado				05765				E. González-Soriano		1	Macho						Sobre de celofán												25/05/1998				1998	05
IBUNAM:CNIN:OD05766			es					20	71	IBUNAM:CNIN:OD	IBUNAM	CNIN	Colección Nacional de Insectos	UNAM	Especimen preservado				05766				E. González-Soriano		1	Macho						Sobre de celofán												25/05/1998				1998	05
IBUNAM:CNIN:OD05767			es					20	71	IBUNAM:CNIN:OD	IBUNAM	CNIN	Colección Nacional de Insectos	UNAM	Especimen preservado				05767				E. González-Soriano		1	Macho						Sobre de celofán												25/05/1998				1998	05
IBUNAM:CNIN:OD05768			es					20	71	IBUNAM:CNIN:OD	IBUNAM	CNIN	Colección Nacional de Insectos	UNAM	Especimen preservado				05768				E. González-Soriano		1	Macho						Sobre de celofán												25/05/1998				1998	05
IBUNAM:CNIN:OD05769			es					20	71	IBUNAM:CNIN:OD	IBUNAM	CNIN	Colección Nacional de Insectos	UNAM	Especimen preservado				05769				E. González-Soriano		1	Macho						Sobre de celofán												25/05/1998				1998	05
IBUNAM:CNIN:OD05806			es					20	71	IBUNAM:CNIN:OD	IBUNAM	CNIN	Colección Nacional de Insectos	UNAM	Especimen preservado				05806				E. González-Soriano		1	Macho						Sobre de celofán												22/05/1998				1998	05
IBUNAM:CNIN:OD05807			es					20	71	IBUNAM:CNIN:OD	IBUNAM	CNIN	Colección Nacional de Insectos	UNAM	Especimen preservado				05807				E. González-Soriano		1	Macho						Sobre de celofán												22/05/1998				1998	05
IBUNAM:CNIN:OD05808			es					20	71	IBUNAM:CNIN:OD	IBUNAM	CNIN	Colección Nacional de Insectos	UNAM	Especimen preservado				05808				E. González-Soriano		1	Macho y Hembra						Sobre de celofán												22/05/1998				1998	05
IBUNAM:CNIN:OD05809			es					20	71	IBUNAM:CNIN:OD	IBUNAM	CNIN	Colección Nacional de Insectos	UNAM	Especimen preservado				05809				E. González-Soriano		1	Macho						Sobre de celofán												22/05/1998				1998	05
IBUNAM:CNIN:OD05810			es					20	71	IBUNAM:CNIN:OD	IBUNAM	CNIN	Colección Nacional de Insectos	UNAM	Especimen preservado				05810				E. González-Soriano		1	Hembra						Sobre de celofán												22/05/1998				1998	05
IBUNAM:CNIN:OD05811			es					20	71	IBUNAM:CNIN:OD	IBUNAM	CNIN	Colección Nacional de Insectos	UNAM	Especimen preservado				05811				E. González-Soriano		1	Macho						Sobre de celofán												22/05/1998				1998	05
IBUNAM:CNIN:OD05812			es					20	71	IBUNAM:CNIN:OD	IBUNAM	CNIN	Colección Nacional de Insectos	UNAM	Especimen preservado				05812				E. González-Soriano		1	Macho						Sobre de celofán												22/05/1998				1998	05
IBUNAM:CNIN:OD05813			es					20	71	IBUNAM:CNIN:OD	IBUNAM	CNIN	Colección Nacional de Insectos	UNAM	Especimen preservado				05813				E. González-Soriano		1	Macho						Sobre de celofán												22/05/1998				1998	05
IBUNAM:CNIN:OD05814			es					20	71	IBUNAM:CNIN:OD	IBUNAM	CNIN	Colección Nacional de Insectos	UNAM	Especimen preservado				05814				E. González-Soriano		1	Macho						Sobre de celofán												22/05/1998				1998	05
IBUNAM:CNIN:OD05815			es					20	71	IBUNAM:CNIN:OD	IBUNAM	CNIN	Colección Nacional de Insectos	UNAM	Especimen preservado				05815				E. González-Soriano		1	Macho						Sobre de celofán												22/05/1998				1998	05
IBUNAM:CNIN:OD05816			es					20	71	IBUNAM:CNIN:OD	IBUNAM	CNIN	Colección Nacional de Insectos	UNAM	Especimen preservado				05816				E. González-Soriano		1	Macho						Sobre de celofán												22/05/1998				1998	05
IBUNAM:CNIN:OD05817			es					20	71	IBUNAM:CNIN:OD	IBUNAM	CNIN	Colección Nacional de Insectos	UNAM	Especimen preservado				05817				E. González-Soriano		1	Macho						Sobre de celofán												22/05/1998				1998	05
IBUNAM:CNIN:OD05818			es					20	71	IBUNAM:CNIN:OD	IBUNAM	CNIN	Colección Nacional de Insectos	UNAM	Especimen preservado				05818				E. González-Soriano		1	Macho						Sobre de celofán												22/05/1998				1998	05
IBUNAM:CNIN:OD05819			es					20	71	IBUNAM:CNIN:OD	IBUNAM	CNIN	Colección Nacional de Insectos	UNAM	Especimen preservado				05819				E. González-Soriano		1	Macho						Sobre de celofán												22/05/1998				1998	05
IBUNAM:CNIN:OD05820			es					20	71	IBUNAM:CNIN:OD	IBUNAM	CNIN	Colección Nacional de Insectos	UNAM	Especimen preservado				05820				E. González-Soriano		1	Macho						Sobre de celofán												22/05/1998				1998	05
IBUNAM:CNIN:OD05821			es					20	71	IBUNAM:CNIN:OD	IBUNAM	CNIN	Colección Nacional de Insectos	UNAM	Especimen preservado				05821				E. González-Soriano		1	Macho						Sobre de celofán												22/05/1998				1998	05
IBUNAM:CNIN:OD05822			es					20	71	IBUNAM:CNIN:OD	IBUNAM	CNIN	Colección Nacional de Insectos	UNAM	Especimen preservado				05822				E. González-Soriano		1	Macho						Sobre de celofán												22/05/1998				1998	05
IBUNAM:CNIN:OD05823			es					20	71	IBUNAM:CNIN:OD	IBUNAM	CNIN	Colección Nacional de Insectos	UNAM	Especimen preservado				05823				E. González-Soriano		1	Macho						Sobre de celofán												22/05/1998				1998	05
IBUNAM:CNIN:OD05770			es					20	71	IBUNAM:CNIN:OD	IBUNAM	CNIN	Colección Nacional de Insectos	UNAM	Especimen preservado				05770				E. González-Soriano		1	Macho						Sobre de celofán												25/05/1998				1998	05
IBUNAM:CNIN:OD05771			es					20	71	IBUNAM:CNIN:OD	IBUNAM	CNIN	Colección Nacional de Insectos	UNAM	Especimen preservado				05771				E. González-Soriano		1	Macho						Sobre de celofán												25/05/1998				1998	05
IBUNAM:CNIN:OD05772			es					20	71	IBUNAM:CNIN:OD	IBUNAM	CNIN	Colección Nacional de Insectos	UNAM	Especimen preservado				05772				E. González-Soriano		1	Macho						Sobre de celofán												25/05/1998				1998	05
IBUNAM:CNIN:OD05773			es					20	71	IBUNAM:CNIN:OD	IBUNAM	CNIN	Colección Nacional de Insectos	UNAM	Especimen preservado				05773				E. González-Soriano		1	Macho						Sobre de celofán												25/05/1998				1998	05
IBUNAM:CNIN:OD05774			es					20	71	IBUNAM:CNIN:OD	IBUNAM	CNIN	Colección Nacional de Insectos	UNAM	Especimen preservado				05774				E. González-Soriano		1	Macho						Sobre de celofán												25/05/1998				1998	05
IBUNAM:CNIN:OD05775			es					20	71	IBUNAM:CNIN:OD	IBUNAM	CNIN	Colección Nacional de Insectos	UNAM	Especimen preservado				05775				E. González-Soriano		1	Macho						Sobre de celofán												25/05/1998				1998	05
IBUNAM:CNIN:OD05776			es					20	71	IBUNAM:CNIN:OD	IBUNAM	CNIN	Colección Nacional de Insectos	UNAM	Especimen preservado				05776				E. González-Soriano		1	Macho						Sobre de celofán												25/05/1998				1998	05
IBUNAM:CNIN:OD05777			es					20	71	IBUNAM:CNIN:OD	IBUNAM	CNIN	Colección Nacional de Insectos	UNAM	Especimen preservado				05777				E. González-Soriano		1	Macho						Sobre de celofán												25/05/1998				1998	05
IBUNAM:CNIN:OD05778			es					20	71	IBUNAM:CNIN:OD	IBUNAM	CNIN	Colección Nacional de Insectos	UNAM	Especimen preservado				05778				E. González-Soriano		1	Macho						Sobre de celofán												25/05/1998				1998	05
IBUNAM:CNIN:OD05779			es					20	71	IBUNAM:CNIN:OD	IBUNAM	CNIN	Colección Nacional de Insectos	UNAM	Especimen preservado				05779				E. González-Soriano		1	Macho						Sobre de celofán												25/05/1998				1998	05
IBUNAM:CNIN:OD05780			es					20	71	IBUNAM:CNIN:OD	IBUNAM	CNIN	Colección Nacional de Insectos	UNAM	Especimen preservado				05780				E. González-Soriano		1	Macho						Sobre de celofán												25/05/1998				1998	05
IBUNAM:CNIN:OD05781			es					20	71	IBUNAM:CNIN:OD	IBUNAM	CNIN	Colección Nacional de Insectos	UNAM	Especimen preservado				05781				E. González-Soriano		1	Macho						Sobre de celofán												25/05/1998				1998	05
IBUNAM:CNIN:OD05782			es					20	71	IBUNAM:CNIN:OD	IBUNAM	CNIN	Colección Nacional de Insectos	UNAM	Especimen preservado				05782				E. González-Soriano		1	Macho						Sobre de celofán												25/05/1998				1998	05
IBUNAM:CNIN:OD05783			es					20	71	IBUNAM:CNIN:OD	IBUNAM	CNIN	Colección Nacional de Insectos	UNAM	Especimen preservado				05783				E. González-Soriano		1	Macho						Sobre de celofán												25/05/1998				1998	05
IBUNAM:CNIN:OD05784			es					20	71	IBUNAM:CNIN:OD	IBUNAM	CNIN	Colección Nacional de Insectos	UNAM	Especimen preservado				05784				E. González-Soriano		1	Macho						Sobre de celofán												25/05/1998				1998	05
IBUNAM:CNIN:OD05785			es					20	71	IBUNAM:CNIN:OD	IBUNAM	CNIN	Colección Nacional de Insectos	UNAM	Especimen preservado				05785				E. González-Soriano		1	Macho						Sobre de celofán												25/05/1998				1998	05
IBUNAM:CNIN:OD05786			es					20	71	IBUNAM:CNIN:OD	IBUNAM	CNIN	Colección Nacional de Insectos	UNAM	Especimen preservado				05786				E. González-Soriano		1	Macho						Sobre de celofán												25/05/1998				1998	05
IBUNAM:CNIN:OD05787			es					20	71	IBUNAM:CNIN:OD	IBUNAM	CNIN	Colección Nacional de Insectos	UNAM	Especimen preservado				05787				E. González-Soriano		1	Macho						Sobre de celofán												25/05/1998				1998	05
IBUNAM:CNIN:OD05788			es					20	71	IBUNAM:CNIN:OD	IBUNAM	CNIN	Colección Nacional de Insectos	UNAM	Especimen preservado				05788				E. González-Soriano		1	Macho						Sobre de celofán												25/05/1998				1998	05
IBUNAM:CNIN:OD05789			es					20	71	IBUNAM:CNIN:OD	IBUNAM	CNIN	Colección Nacional de Insectos	UNAM	Especimen preservado				05789				E. González-Soriano		1	Macho						Sobre de celofán												25/05/1998				1998	05
IBUNAM:CNIN:OD05790			es					20	71	IBUNAM:CNIN:OD	IBUNAM	CNIN	Colección Nacional de Insectos	UNAM	Especimen preservado				05790				E. González-Soriano		1	Macho						Sobre de celofán												25/05/1998				1998	05
IBUNAM:CNIN:OD05791			es					20	71	IBUNAM:CNIN:OD	IBUNAM	CNIN	Colección Nacional de Insectos	UNAM	Especimen preservado				05791				E. González-Soriano		1	Macho						Sobre de celofán												25/05/1998				1998	05
IBUNAM:CNIN:OD05792			es					20	71	IBUNAM:CNIN:OD	IBUNAM	CNIN	Colección Nacional de Insectos	UNAM	Especimen preservado				05792				E. González-Soriano		1	Macho						Sobre de celofán												25/05/1998				1998	05
IBUNAM:CNIN:OD05793			es					20	71	IBUNAM:CNIN:OD	IBUNAM	CNIN	Colección Nacional de Insectos	UNAM	Especimen preservado				05793				E. González-Soriano		1	Macho						Sobre de celofán												25/05/1998				1998	05
IBUNAM:CNIN:OD05794			es					20	71	IBUNAM:CNIN:OD	IBUNAM	CNIN	Colección Nacional de Insectos	UNAM	Especimen preservado				05794				E. González-Soriano		1	Macho						Sobre de celofán												25/05/1998				1998	05
IBUNAM:CNIN:OD05795			es					20	71	IBUNAM:CNIN:OD	IBUNAM	CNIN	Colección Nacional de Insectos	UNAM	Especimen preservado				05795				E. González-Soriano		1	Macho						Sobre de celofán												25/05/1998				1998	05
IBUNAM:CNIN:OD05796			es					20	71	IBUNAM:CNIN:OD	IBUNAM	CNIN	Colección Nacional de Insectos	UNAM	Especimen preservado				05796				E. González-Soriano		1	Macho						Sobre de celofán												25/05/1998				1998	05
IBUNAM:CNIN:OD05797			es					20	71	IBUNAM:CNIN:OD	IBUNAM	CNIN	Colección Nacional de Insectos	UNAM	Especimen preservado				05797				E. González-Soriano		1	Macho						Sobre de celofán												25/05/1998				1998	05
IBUNAM:CNIN:OD05798			es					20	71	IBUNAM:CNIN:OD	IBUNAM	CNIN	Colección Nacional de Insectos	UNAM	Especimen preservado				05798				E. González-Soriano		1	Macho						Sobre de celofán												25/05/1998				1998	05
IBUNAM:CNIN:OD05799			es					20	71	IBUNAM:CNIN:OD	IBUNAM	CNIN	Colección Nacional de Insectos	UNAM	Especimen preservado				05799				E. González-Soriano		1	Macho						Sobre de celofán												22/05/1998				1998	05
IBUNAM:CNIN:OD05800			es					20	71	IBUNAM:CNIN:OD	IBUNAM	CNIN	Colección Nacional de Insectos	UNAM	Especimen preservado				05800				E. González-Soriano		1	Macho						Sobre de celofán												22/05/1998				1998	05
IBUNAM:CNIN:OD05801			es					20	71	IBUNAM:CNIN:OD	IBUNAM	CNIN	Colección Nacional de Insectos	UNAM	Especimen preservado				05801				E. González-Soriano		1	Macho						Sobre de celofán												22/05/1998				1998	05
IBUNAM:CNIN:OD05802			es					20	71	IBUNAM:CNIN:OD	IBUNAM	CNIN	Colección Nacional de Insectos	UNAM	Especimen preservado				05802				E. González-Soriano		1	Macho						Sobre de celofán												22/05/1998				1998	05
IBUNAM:CNIN:OD05803			es					20	71	IBUNAM:CNIN:OD	IBUNAM	CNIN	Colección Nacional de Insectos	UNAM	Especimen preservado				05803				E. González-Soriano		1	Macho						Sobre de celofán												22/05/1998				1998	05
IBUNAM:CNIN:OD05804			es					20	71	IBUNAM:CNIN:OD	IBUNAM	CNIN	Colección Nacional de Insectos	UNAM	Especimen preservado				05804				E. González-Soriano		1	Macho						Sobre de celofán												22/05/1998				1998	05
IBUNAM:CNIN:OD05805			es					20	71	IBUNAM:CNIN:OD	IBUNAM	CNIN	Colección Nacional de Insectos	UNAM	Especimen preservado				05805				E. González-Soriano		1	Macho						Sobre de celofán												22/05/1998				1998	05
IBUNAM:CNIN:OD06076			es					20	71	IBUNAM:CNIN:OD	IBUNAM	CNIN	Colección Nacional de Insectos	UNAM	Especimen preservado				06076				E. González-Soriano		1	Macho						Sobre de celofán												20/08/1998				1998	08
IBUNAM:CNIN:OD06077			es					20	71	IBUNAM:CNIN:OD	IBUNAM	CNIN	Colección Nacional de Insectos	UNAM	Especimen preservado				06077				E. González-Soriano		1	Macho						Sobre de celofán												20/08/1998				1998	08
IBUNAM:CNIN:OD06078			es					20	71	IBUNAM:CNIN:OD	IBUNAM	CNIN	Colección Nacional de Insectos	UNAM	Especimen preservado				06078				E. González-Soriano		1	Hembra						Sobre de celofán												20/08/1998				1998	08
IBUNAM:CNIN:OD06079			es					20	71	IBUNAM:CNIN:OD	IBUNAM	CNIN	Colección Nacional de Insectos	UNAM	Especimen preservado				06079				E. González-Soriano		1	Macho y Hembra						Sobre de celofán												20/08/1998				1998	08
IBUNAM:CNIN:OD06080			es					20	71	IBUNAM:CNIN:OD	IBUNAM	CNIN	Colección Nacional de Insectos	UNAM	Especimen preservado				06080				E. González-Soriano		1	Macho						Sobre de celofán												20/08/1998				1998	08
IBUNAM:CNIN:OD06081			es					20	71	IBUNAM:CNIN:OD	IBUNAM	CNIN	Colección Nacional de Insectos	UNAM	Especimen preservado				06081				E. González-Soriano		1	Macho						Sobre de celofán												20/08/1998				1998	08
IBUNAM:CNIN:OD06082			es					20	71	IBUNAM:CNIN:OD	IBUNAM	CNIN	Colección Nacional de Insectos	UNAM	Especimen preservado				06082				A. Morales		1	Macho						Sobre de celofán												20/02/1998				1998	02
IBUNAM:CNIN:OD06083			es					20	71	IBUNAM:CNIN:OD	IBUNAM	CNIN	Colección Nacional de Insectos	UNAM	Especimen preservado				06083				A. Morales		1	Macho						Sobre de celofán												20/02/1998				1998	02
IBUNAM:CNIN:OD06084			es					20	71	IBUNAM:CNIN:OD	IBUNAM	CNIN	Colección Nacional de Insectos	UNAM	Especimen preservado				06084				E. González-Soriano		1	Macho						Sobre de celofán												26/01/1998				1998	01
IBUNAM:CNIN:OD06085			es					20	71	IBUNAM:CNIN:OD	IBUNAM	CNIN	Colección Nacional de Insectos	UNAM	Especimen preservado				06085				E. González-Soriano		1	Macho						Sobre de celofán												26/01/1998				1998	01
IBUNAM:CNIN:OD06086			es					20	71	IBUNAM:CNIN:OD	IBUNAM	CNIN	Colección Nacional de Insectos	UNAM	Especimen preservado				06086				E. González-Soriano		1	Macho						Sobre de celofán												26/01/1998				1998	01
IBUNAM:CNIN:OD06087			es					20	71	IBUNAM:CNIN:OD	IBUNAM	CNIN	Colección Nacional de Insectos	UNAM	Especimen preservado				06087				E. González-Soriano		1	Macho						Sobre de celofán												26/01/1998				1998	01
IBUNAM:CNIN:OD06088			es					20	71	IBUNAM:CNIN:OD	IBUNAM	CNIN	Colección Nacional de Insectos	UNAM	Especimen preservado				06088				E. González-Soriano		1	Macho						Sobre de celofán												26/01/1998				1998	01
IBUNAM:CNIN:OD06089			es					20	71	IBUNAM:CNIN:OD	IBUNAM	CNIN	Colección Nacional de Insectos	UNAM	Especimen preservado				06089				E. González y N. Sandoval		1	Macho						Sobre de celofán												22/01/1998				1998	01
IBUNAM:CNIN:OD06090			es					20	71	IBUNAM:CNIN:OD	IBUNAM	CNIN	Colección Nacional de Insectos	UNAM	Especimen preservado				06090				E. González y N. Sandoval		1	Macho						Sobre de celofán												22/01/1998				1998	01
IBUNAM:CNIN:OD06091			es					20	71	IBUNAM:CNIN:OD	IBUNAM	CNIN	Colección Nacional de Insectos	UNAM	Especimen preservado				06091				E. González y N. Sandoval		1	Macho						Sobre de celofán												22/01/1998				1998	01
IBUNAM:CNIN:OD06092			es					20	71	IBUNAM:CNIN:OD	IBUNAM	CNIN	Colección Nacional de Insectos	UNAM	Especimen preservado				06092				E. González-Soriano		1	Macho						Sobre de celofán												26/01/1998				1998	01
IBUNAM:CNIN:OD06093			es					20	71	IBUNAM:CNIN:OD	IBUNAM	CNIN	Colección Nacional de Insectos	UNAM	Especimen preservado				06093				E. González-Soriano		1	Macho						Sobre de celofán												23/01/1998				1998	01
IBUNAM:CNIN:OD06094			es					20	71	IBUNAM:CNIN:OD	IBUNAM	CNIN	Colección Nacional de Insectos	UNAM	Especimen preservado				06094				E. González y N. Sandoval		1	Macho						Sobre de celofán												22/01/1998				1998	01
IBUNAM:CNIN:OD06095			es					20	71	IBUNAM:CNIN:OD	IBUNAM	CNIN	Colección Nacional de Insectos	UNAM	Especimen preservado				06095				E. González y N. Sandoval		1	Macho						Sobre de celofán												22/01/1998				1998	01
IBUNAM:CNIN:OD06096			es					20	71	IBUNAM:CNIN:OD	IBUNAM	CNIN	Colección Nacional de Insectos	UNAM	Especimen preservado				06096				E. González-Soriano		1	Macho						Sobre de celofán												24/11/1997				1997	11
IBUNAM:CNIN:OD06097			es					20	71	IBUNAM:CNIN:OD	IBUNAM	CNIN	Colección Nacional de Insectos	UNAM	Especimen preservado				06097				E. González-Soriano		1	Macho						Sobre de celofán												24/11/1997				1997	11
IBUNAM:CNIN:OD06098			es					20	71	IBUNAM:CNIN:OD	IBUNAM	CNIN	Colección Nacional de Insectos	UNAM	Especimen preservado				06098				E. González-Soriano		1	Macho						Sobre de celofán												23/11/1997				1997	11
IBUNAM:CNIN:OD06099			es					20	71	IBUNAM:CNIN:OD	IBUNAM	CNIN	Colección Nacional de Insectos	UNAM	Especimen preservado				06099				E. González-Soriano		1	Macho						Sobre de celofán												24/11/1997				1997	11
IBUNAM:CNIN:OD06100			es					20	71	IBUNAM:CNIN:OD	IBUNAM	CNIN	Colección Nacional de Insectos	UNAM	Especimen preservado				06100				E. González-Soriano		1	Macho						Sobre de celofán												24/11/1997				1997	11
IBUNAM:CNIN:OD06101			es					20	71	IBUNAM:CNIN:OD	IBUNAM	CNIN	Colección Nacional de Insectos	UNAM	Especimen preservado				06101				E. González-Soriano		1	Macho						Sobre de celofán												23/11/1997				1997	11
IBUNAM:CNIN:OD06102			es					20	71	IBUNAM:CNIN:OD	IBUNAM	CNIN	Colección Nacional de Insectos	UNAM	Especimen preservado				06102				E. González-Soriano		1	Macho						Sobre de celofán												23/11/1997				1997	11
IBUNAM:CNIN:OD06103			es					20	71	IBUNAM:CNIN:OD	IBUNAM	CNIN	Colección Nacional de Insectos	UNAM	Especimen preservado				06103				E. González-Soriano		1	Macho						Sobre de celofán												25/11/1997				1997	11
IBUNAM:CNIN:OD06104			es					20	71	IBUNAM:CNIN:OD	IBUNAM	CNIN	Colección Nacional de Insectos	UNAM	Especimen preservado				06104				E. González y A. Morales		1	Macho y Hembra						Sobre de celofán												19/06/1998				1998	06
IBUNAM:CNIN:OD05824			es					20	71	IBUNAM:CNIN:OD	IBUNAM	CNIN	Colección Nacional de Insectos	UNAM	Especimen preservado				05824				E. González-Soriano		1	Macho						Sobre de celofán												22/05/1998				1998	05
IBUNAM:CNIN:OD05825			es					20	71	IBUNAM:CNIN:OD	IBUNAM	CNIN	Colección Nacional de Insectos	UNAM	Especimen preservado				05825				E. González-Soriano		1	Macho						Sobre de celofán												22/05/1998				1998	05
IBUNAM:CNIN:OD05826			es					20	71	IBUNAM:CNIN:OD	IBUNAM	CNIN	Colección Nacional de Insectos	UNAM	Especimen preservado				05826				E. González-Soriano		1	Macho						Sobre de celofán												24/05/1998				1998	05
IBUNAM:CNIN:OD05827			es					20	71	IBUNAM:CNIN:OD	IBUNAM	CNIN	Colección Nacional de Insectos	UNAM	Especimen preservado				05827				E. González-Soriano		1	Macho						Sobre de celofán												24/05/1998				1998	05
IBUNAM:CNIN:OD05828			es					20	71	IBUNAM:CNIN:OD	IBUNAM	CNIN	Colección Nacional de Insectos	UNAM	Especimen preservado				05828				E. González-Soriano		1	Macho						Sobre de celofán												24/05/1998				1998	05
IBUNAM:CNIN:OD05829			es					20	71	IBUNAM:CNIN:OD	IBUNAM	CNIN	Colección Nacional de Insectos	UNAM	Especimen preservado				05829				E. González-Soriano		1	Hembra						Sobre de celofán												24/05/1998				1998	05
IBUNAM:CNIN:OD05830			es					20	71	IBUNAM:CNIN:OD	IBUNAM	CNIN	Colección Nacional de Insectos	UNAM	Especimen preservado				05830				E. González-Soriano		1	Macho						Sobre de celofán												22/05/1998				1998	05
IBUNAM:CNIN:OD05831			es					20	71	IBUNAM:CNIN:OD	IBUNAM	CNIN	Colección Nacional de Insectos	UNAM	Especimen preservado				05831				E. González-Soriano		1	Macho						Sobre de celofán												22/05/1998				1998	05
IBUNAM:CNIN:OD05832			es					20	71	IBUNAM:CNIN:OD	IBUNAM	CNIN	Colección Nacional de Insectos	UNAM	Especimen preservado				05832				E. González-Soriano		1	Macho						Sobre de celofán												22/05/1998				1998	05
IBUNAM:CNIN:OD05833			es					20	71	IBUNAM:CNIN:OD	IBUNAM	CNIN	Colección Nacional de Insectos	UNAM	Especimen preservado				05833				E. González-Soriano		1	Macho						Sobre de celofán												24/05/1998				1998	05
IBUNAM:CNIN:OD05834			es					20	71	IBUNAM:CNIN:OD	IBUNAM	CNIN	Colección Nacional de Insectos	UNAM	Especimen preservado				05834				E. González-Soriano		1	Macho						Sobre de celofán												24/05/1998				1998	05
IBUNAM:CNIN:OD05835			es					20	71	IBUNAM:CNIN:OD	IBUNAM	CNIN	Colección Nacional de Insectos	UNAM	Especimen preservado				05835				E. González-Soriano		1	Macho						Sobre de celofán												24/05/1998				1998	05
IBUNAM:CNIN:OD05836			es					20	71	IBUNAM:CNIN:OD	IBUNAM	CNIN	Colección Nacional de Insectos	UNAM	Especimen preservado				05836				E. González-Soriano		1	Macho						Sobre de celofán												24/05/1998				1998	05
IBUNAM:CNIN:OD05837			es					20	71	IBUNAM:CNIN:OD	IBUNAM	CNIN	Colección Nacional de Insectos	UNAM	Especimen preservado				05837				E. González-Soriano		1	Macho						Sobre de celofán												24/05/1998				1998	05
IBUNAM:CNIN:OD05838			es					20	71	IBUNAM:CNIN:OD	IBUNAM	CNIN	Colección Nacional de Insectos	UNAM	Especimen preservado				05838				E. González-Soriano		1	Macho						Sobre de celofán												22/05/1998				1998	05
IBUNAM:CNIN:OD05839			es					20	71	IBUNAM:CNIN:OD	IBUNAM	CNIN	Colección Nacional de Insectos	UNAM	Especimen preservado				05839				E. González-Soriano		1	Macho						Sobre de celofán												24/05/1998				1998	05
IBUNAM:CNIN:OD05840			es					20	71	IBUNAM:CNIN:OD	IBUNAM	CNIN	Colección Nacional de Insectos	UNAM	Especimen preservado				05840				E. González-Soriano		1	Macho						Sobre de celofán												24/05/1998				1998	05
IBUNAM:CNIN:OD05841			es					20	71	IBUNAM:CNIN:OD	IBUNAM	CNIN	Colección Nacional de Insectos	UNAM	Especimen preservado				05841				E. González-Soriano		1	Macho						Sobre de celofán												24/05/1998				1998	05
IBUNAM:CNIN:OD05842			es					20	71	IBUNAM:CNIN:OD	IBUNAM	CNIN	Colección Nacional de Insectos	UNAM	Especimen preservado				05842				E. González-Soriano		1	Macho						Sobre de celofán												24/05/1998				1998	05
IBUNAM:CNIN:OD05843			es					20	71	IBUNAM:CNIN:OD	IBUNAM	CNIN	Colección Nacional de Insectos	UNAM	Especimen preservado				05843				E. González-Soriano		1	Macho						Sobre de celofán												24/05/1998				1998	05
IBUNAM:CNIN:OD05844			es					20	71	IBUNAM:CNIN:OD	IBUNAM	CNIN	Colección Nacional de Insectos	UNAM	Especimen preservado				05844				E. González-Soriano		1	Macho						Sobre de celofán												24/05/1998				1998	05
IBUNAM:CNIN:OD05845			es					20	71	IBUNAM:CNIN:OD	IBUNAM	CNIN	Colección Nacional de Insectos	UNAM	Especimen preservado				05845				E. González-Soriano		1	Macho						Sobre de celofán												24/05/1998				1998	05
IBUNAM:CNIN:OD05846			es					20	71	IBUNAM:CNIN:OD	IBUNAM	CNIN	Colección Nacional de Insectos	UNAM	Especimen preservado				05846				E. González-Soriano		1	Macho						Sobre de celofán												24/05/1998				1998	05
IBUNAM:CNIN:OD05847			es					20	71	IBUNAM:CNIN:OD	IBUNAM	CNIN	Colección Nacional de Insectos	UNAM	Especimen preservado				05847				E. González-Soriano		1	Macho						Sobre de celofán												24/05/1998				1998	05
IBUNAM:CNIN:OD05848			es					20	71	IBUNAM:CNIN:OD	IBUNAM	CNIN	Colección Nacional de Insectos	UNAM	Especimen preservado				05848				E. González-Soriano		1	Macho						Sobre de celofán												24/05/1998				1998	05
IBUNAM:CNIN:OD05849			es					20	71	IBUNAM:CNIN:OD	IBUNAM	CNIN	Colección Nacional de Insectos	UNAM	Especimen preservado				05849				E. González-Soriano		1	Macho						Sobre de celofán												24/05/1998				1998	05
IBUNAM:CNIN:OD05850			es					20	71	IBUNAM:CNIN:OD	IBUNAM	CNIN	Colección Nacional de Insectos	UNAM	Especimen preservado				05850				E. González-Soriano		1	Macho						Sobre de celofán												24/05/1998				1998	05
IBUNAM:CNIN:OD05851			es					20	71	IBUNAM:CNIN:OD	IBUNAM	CNIN	Colección Nacional de Insectos	UNAM	Especimen preservado				05851				E. González-Soriano		1	Macho						Sobre de celofán												24/05/1998				1998	05
IBUNAM:CNIN:OD05852			es					20	71	IBUNAM:CNIN:OD	IBUNAM	CNIN	Colección Nacional de Insectos	UNAM	Especimen preservado				05852				E. González-Soriano		1	Macho						Sobre de celofán												24/05/1998				1998	05
IBUNAM:CNIN:OD05853			es					20	71	IBUNAM:CNIN:OD	IBUNAM	CNIN	Colección Nacional de Insectos	UNAM	Especimen preservado				05853				E. González-Soriano		1	Macho						Sobre de celofán												24/05/1998				1998	05
IBUNAM:CNIN:OD05854			es					20	71	IBUNAM:CNIN:OD	IBUNAM	CNIN	Colección Nacional de Insectos	UNAM	Especimen preservado				05854				E. González-Soriano		1	Macho						Sobre de celofán												24/05/1998				1998	05
IBUNAM:CNIN:OD05855			es					20	71	IBUNAM:CNIN:OD	IBUNAM	CNIN	Colección Nacional de Insectos	UNAM	Especimen preservado				05855				E. González-Soriano		1	Macho						Sobre de celofán												24/05/1998				1998	05
IBUNAM:CNIN:OD05856			es					20	71	IBUNAM:CNIN:OD	IBUNAM	CNIN	Colección Nacional de Insectos	UNAM	Especimen preservado				05856				E. González-Soriano		1	Macho						Sobre de celofán												24/05/1998				1998	05
IBUNAM:CNIN:OD05857			es					20	71	IBUNAM:CNIN:OD	IBUNAM	CNIN	Colección Nacional de Insectos	UNAM	Especimen preservado				05857				E. González-Soriano		1	Macho						Sobre de celofán												24/05/1998				1998	05
IBUNAM:CNIN:OD05858			es					20	71	IBUNAM:CNIN:OD	IBUNAM	CNIN	Colección Nacional de Insectos	UNAM	Especimen preservado				05858				E. González-Soriano		1	Macho						Sobre de celofán												24/05/1998				1998	05
IBUNAM:CNIN:OD05859			es					20	71	IBUNAM:CNIN:OD	IBUNAM	CNIN	Colección Nacional de Insectos	UNAM	Especimen preservado				05859				E. González-Soriano		1	Macho						Sobre de celofán												24/05/1998				1998	05
IBUNAM:CNIN:OD05860			es					20	71	IBUNAM:CNIN:OD	IBUNAM	CNIN	Colección Nacional de Insectos	UNAM	Especimen preservado				05860				E. González-Soriano		1	Macho						Sobre de celofán												24/05/1998				1998	05
IBUNAM:CNIN:OD05861			es					20	71	IBUNAM:CNIN:OD	IBUNAM	CNIN	Colección Nacional de Insectos	UNAM	Especimen preservado				05861				E. González-Soriano		1	Macho						Sobre de celofán												24/05/1998				1998	05
IBUNAM:CNIN:OD05862			es					20	71	IBUNAM:CNIN:OD	IBUNAM	CNIN	Colección Nacional de Insectos	UNAM	Especimen preservado				05862				E. González-Soriano		1	Macho						Sobre de celofán												24/05/1998				1998	05
IBUNAM:CNIN:OD05863			es					20	71	IBUNAM:CNIN:OD	IBUNAM	CNIN	Colección Nacional de Insectos	UNAM	Especimen preservado				05863				E. González-Soriano		1	Machoy Hembra						Sobre de celofán												20/09/1998				1998	09
IBUNAM:CNIN:OD05864			es					20	71	IBUNAM:CNIN:OD	IBUNAM	CNIN	Colección Nacional de Insectos	UNAM	Especimen preservado				05864				E. González-Soriano		1	Macho						Sobre de celofán												20/09/1998				1998	09
IBUNAM:CNIN:OD05865			es					20	71	IBUNAM:CNIN:OD	IBUNAM	CNIN	Colección Nacional de Insectos	UNAM	Especimen preservado				05865				E. González-Soriano		1	Macho						Sobre de celofán												20/09/1998				1998	09
IBUNAM:CNIN:OD05866			es					20	71	IBUNAM:CNIN:OD	IBUNAM	CNIN	Colección Nacional de Insectos	UNAM	Especimen preservado				05866				E. González-Soriano		1	Macho						Sobre de celofán												20/09/1998				1998	09
IBUNAM:CNIN:OD05867			es					20	71	IBUNAM:CNIN:OD	IBUNAM	CNIN	Colección Nacional de Insectos	UNAM	Especimen preservado				05867				E. González-Soriano		1	Macho						Sobre de celofán												19/09/1998				1998	09
IBUNAM:CNIN:OD05868			es					20	71	IBUNAM:CNIN:OD	IBUNAM	CNIN	Colección Nacional de Insectos	UNAM	Especimen preservado				05868				E. González-Soriano		1	Macho						Sobre de celofán												19/09/1998				1998	09
IBUNAM:CNIN:OD05869			es					20	71	IBUNAM:CNIN:OD	IBUNAM	CNIN	Colección Nacional de Insectos	UNAM	Especimen preservado				05869				E. González-Soriano		1	Macho						Sobre de celofán												19/09/1998				1998	09
IBUNAM:CNIN:OD05870			es					20	71	IBUNAM:CNIN:OD	IBUNAM	CNIN	Colección Nacional de Insectos	UNAM	Especimen preservado				05870				E. González-Soriano		1	Macho						Sobre de celofán												19/09/1998				1998	09
IBUNAM:CNIN:OD05871			es					20	71	IBUNAM:CNIN:OD	IBUNAM	CNIN	Colección Nacional de Insectos	UNAM	Especimen preservado				05871				E. González-Soriano		1	Macho y Hembra						Sobre de celofán												19/09/1998				1998	09
IBUNAM:CNIN:OD05872			es					20	71	IBUNAM:CNIN:OD	IBUNAM	CNIN	Colección Nacional de Insectos	UNAM	Especimen preservado				05872				E. González-Soriano		1	Macho						Sobre de celofán												19/09/1998				1998	09
IBUNAM:CNIN:OD05873			es					20	71	IBUNAM:CNIN:OD	IBUNAM	CNIN	Colección Nacional de Insectos	UNAM	Especimen preservado				05873				E. González-Soriano		1	Macho						Sobre de celofán												19/09/1998				1998	09
IBUNAM:CNIN:OD05874			es					20	71	IBUNAM:CNIN:OD	IBUNAM	CNIN	Colección Nacional de Insectos	UNAM	Especimen preservado				05874				E. González-Soriano		1	Macho						Sobre de celofán												19/09/1998				1998	09
IBUNAM:CNIN:OD05875			es					20	71	IBUNAM:CNIN:OD	IBUNAM	CNIN	Colección Nacional de Insectos	UNAM	Especimen preservado				05875				E. González-Soriano		1	Macho						Sobre de celofán												19/09/1998				1998	09
IBUNAM:CNIN:OD05876			es					20	71	IBUNAM:CNIN:OD	IBUNAM	CNIN	Colección Nacional de Insectos	UNAM	Especimen preservado				05876				E. González-Soriano		1	Macho						Sobre de celofán												22/09/1998				1998	09
IBUNAM:CNIN:OD05877			es					20	71	IBUNAM:CNIN:OD	IBUNAM	CNIN	Colección Nacional de Insectos	UNAM	Especimen preservado				05877				E. González-Soriano		1	Macho						Sobre de celofán												22/09/1998				1998	09
IBUNAM:CNIN:OD05878			es					20	71	IBUNAM:CNIN:OD	IBUNAM	CNIN	Colección Nacional de Insectos	UNAM	Especimen preservado				05878				E. González-Soriano		1	Macho						Sobre de celofán												22/09/1998				1998	09
IBUNAM:CNIN:OD05879			es					20	71	IBUNAM:CNIN:OD	IBUNAM	CNIN	Colección Nacional de Insectos	UNAM	Especimen preservado				05879				E. González-Soriano		1	Macho						Sobre de celofán												22/09/1998				1998	09
IBUNAM:CNIN:OD05880			es					20	71	IBUNAM:CNIN:OD	IBUNAM	CNIN	Colección Nacional de Insectos	UNAM	Especimen preservado				05880				E. González-Soriano		1	Macho y Hembra						Sobre de celofán												19/09/1998				1998	09
IBUNAM:CNIN:OD05881			es					20	71	IBUNAM:CNIN:OD	IBUNAM	CNIN	Colección Nacional de Insectos	UNAM	Especimen preservado				05881				E. González-Soriano		1	Macho						Sobre de celofán												22/09/1998				1998	09
IBUNAM:CNIN:OD05882			es					20	71	IBUNAM:CNIN:OD	IBUNAM	CNIN	Colección Nacional de Insectos	UNAM	Especimen preservado				05882				E. González-Soriano		1	Macho						Sobre de celofán												22/09/1998				1998	09
IBUNAM:CNIN:OD05883			es					20	71	IBUNAM:CNIN:OD	IBUNAM	CNIN	Colección Nacional de Insectos	UNAM	Especimen preservado				05883				E. González-Soriano		1	Macho						Sobre de celofán												22/09/1998				1998	09
IBUNAM:CNIN:OD05884			es					20	71	IBUNAM:CNIN:OD	IBUNAM	CNIN	Colección Nacional de Insectos	UNAM	Especimen preservado				05884				E. González-Soriano		1	Macho						Sobre de celofán												22/09/1998				1998	09
IBUNAM:CNIN:OD05885			es					20	71	IBUNAM:CNIN:OD	IBUNAM	CNIN	Colección Nacional de Insectos	UNAM	Especimen preservado				05885				E. González-Soriano		1	Macho						Sobre de celofán												22/09/1998				1998	09
IBUNAM:CNIN:OD05886			es					20	71	IBUNAM:CNIN:OD	IBUNAM	CNIN	Colección Nacional de Insectos	UNAM	Especimen preservado				05886				E. González-Soriano		1	Macho						Sobre de celofán												22/09/1998				1998	09
IBUNAM:CNIN:OD05887			es					20	71	IBUNAM:CNIN:OD	IBUNAM	CNIN	Colección Nacional de Insectos	UNAM	Especimen preservado				05887				E. González-Soriano		1	Macho						Sobre de celofán												22/09/1998				1998	09
IBUNAM:CNIN:OD05888			es					20	71	IBUNAM:CNIN:OD	IBUNAM	CNIN	Colección Nacional de Insectos	UNAM	Especimen preservado				05888				E. González-Soriano		1	Macho						Sobre de celofán												22/09/1998				1998	09
IBUNAM:CNIN:OD05889			es					20	71	IBUNAM:CNIN:OD	IBUNAM	CNIN	Colección Nacional de Insectos	UNAM	Especimen preservado				05889				E. González-Soriano		1	Macho y Hembra						Sobre de celofán												20/09/1998				1998	09
IBUNAM:CNIN:OD05890			es					20	71	IBUNAM:CNIN:OD	IBUNAM	CNIN	Colección Nacional de Insectos	UNAM	Especimen preservado				05890				E. González-Soriano		1	Macho y Hembra						Sobre de celofán												21/09/1998				1998	09
IBUNAM:CNIN:OD05891			es					20	71	IBUNAM:CNIN:OD	IBUNAM	CNIN	Colección Nacional de Insectos	UNAM	Especimen preservado				05891				E. González-Soriano		1	Macho						Sobre de celofán												21/09/1998				1998	09
IBUNAM:CNIN:OD05892			es					20	71	IBUNAM:CNIN:OD	IBUNAM	CNIN	Colección Nacional de Insectos	UNAM	Especimen preservado				05892				E. González-Soriano		1	Macho						Sobre de celofán												21/09/1998				1998	09
IBUNAM:CNIN:OD05893			es					20	71	IBUNAM:CNIN:OD	IBUNAM	CNIN	Colección Nacional de Insectos	UNAM	Especimen preservado				05893				E. González-Soriano		1	Macho						Sobre de celofán												21/09/1998				1998	09
IBUNAM:CNIN:OD05894			es					20	71	IBUNAM:CNIN:OD	IBUNAM	CNIN	Colección Nacional de Insectos	UNAM	Especimen preservado				05894				E. González-Soriano		1	Macho						Sobre de celofán												21/09/1998				1998	09
IBUNAM:CNIN:OD05895			es					20	71	IBUNAM:CNIN:OD	IBUNAM	CNIN	Colección Nacional de Insectos	UNAM	Especimen preservado				05895				E. González-Soriano		1	Macho y Hembra						Sobre de celofán												20/09/1998				1998	09
IBUNAM:CNIN:OD05896			es					20	71	IBUNAM:CNIN:OD	IBUNAM	CNIN	Colección Nacional de Insectos	UNAM	Especimen preservado				05896				E. González-Soriano		1	Macho						Sobre de celofán												22/09/1998				1998	09
IBUNAM:CNIN:OD05897			es					20	71	IBUNAM:CNIN:OD	IBUNAM	CNIN	Colección Nacional de Insectos	UNAM	Especimen preservado				05897				E. González-Soriano		1	Macho						Sobre de celofán												22/09/1998				1998	09
IBUNAM:CNIN:OD05898			es					20	71	IBUNAM:CNIN:OD	IBUNAM	CNIN	Colección Nacional de Insectos	UNAM	Especimen preservado				05898				E. González-Soriano		1	Macho						Sobre de celofán												22/09/1998				1998	09
IBUNAM:CNIN:OD05899			es					20	71	IBUNAM:CNIN:OD	IBUNAM	CNIN	Colección Nacional de Insectos	UNAM	Especimen preservado				05899				E. González-Soriano		1	Macho						Sobre de celofán												22/09/1998				1998	09
IBUNAM:CNIN:OD05900			es					20	71	IBUNAM:CNIN:OD	IBUNAM	CNIN	Colección Nacional de Insectos	UNAM	Especimen preservado				05900				E. González-Soriano		1	Macho						Sobre de celofán												21/09/1998				1998	09
IBUNAM:CNIN:OD05901			es					20	71	IBUNAM:CNIN:OD	IBUNAM	CNIN	Colección Nacional de Insectos	UNAM	Especimen preservado				05901				E. González-Soriano		1	Macho						Sobre de celofán												21/09/1998				1998	09
IBUNAM:CNIN:OD05902			es					20	71	IBUNAM:CNIN:OD	IBUNAM	CNIN	Colección Nacional de Insectos	UNAM	Especimen preservado				05902				E. González-Soriano		1	Macho						Sobre de celofán												21/09/1998				1998	09
IBUNAM:CNIN:OD05903			es					20	71	IBUNAM:CNIN:OD	IBUNAM	CNIN	Colección Nacional de Insectos	UNAM	Especimen preservado				05903				E. González-Soriano		1	Macho						Sobre de celofán												21/09/1998				1998	09
IBUNAM:CNIN:OD05904			es					20	71	IBUNAM:CNIN:OD	IBUNAM	CNIN	Colección Nacional de Insectos	UNAM	Especimen preservado				05904				E. González-Soriano		1	Macho						Sobre de celofán												21/09/1998				1998	09
IBUNAM:CNIN:OD05905			es					20	71	IBUNAM:CNIN:OD	IBUNAM	CNIN	Colección Nacional de Insectos	UNAM	Especimen preservado				05905				E. González-Soriano		1	Macho						Sobre de celofán												21/09/1998				1998	09
IBUNAM:CNIN:OD05906			es					20	71	IBUNAM:CNIN:OD	IBUNAM	CNIN	Colección Nacional de Insectos	UNAM	Especimen preservado				05906				E. González-Soriano		1	Macho						Sobre de celofán												21/09/1998				1998	09
IBUNAM:CNIN:OD05907			es					20	71	IBUNAM:CNIN:OD	IBUNAM	CNIN	Colección Nacional de Insectos	UNAM	Especimen preservado				05907				E. González-Soriano		1	Macho						Sobre de celofán												21/09/1998				1998	09
IBUNAM:CNIN:OD05908			es					20	71	IBUNAM:CNIN:OD	IBUNAM	CNIN	Colección Nacional de Insectos	UNAM	Especimen preservado				05908				E. González-Soriano		1	Macho						Sobre de celofán												21/09/1998				1998	09
IBUNAM:CNIN:OD05909			es					20	71	IBUNAM:CNIN:OD	IBUNAM	CNIN	Colección Nacional de Insectos	UNAM	Especimen preservado				05909				E. González-Soriano		1	Macho						Sobre de celofán												21/09/1998				1998	09
IBUNAM:CNIN:OD05910			es					20	71	IBUNAM:CNIN:OD	IBUNAM	CNIN	Colección Nacional de Insectos	UNAM	Especimen preservado				05910				E. González-Soriano		1	Macho						Sobre de celofán												20/09/1998				1998	09
IBUNAM:CNIN:OD05911			es					20	71	IBUNAM:CNIN:OD	IBUNAM	CNIN	Colección Nacional de Insectos	UNAM	Especimen preservado				05911				E. González-Soriano		1	Macho						Sobre de celofán												20/09/1998				1998	09
IBUNAM:CNIN:OD05912			es					20	71	IBUNAM:CNIN:OD	IBUNAM	CNIN	Colección Nacional de Insectos	UNAM	Especimen preservado				05912				E. González-Soriano		1	Macho						Sobre de celofán												20/09/1998				1998	09
IBUNAM:CNIN:OD05913			es					20	71	IBUNAM:CNIN:OD	IBUNAM	CNIN	Colección Nacional de Insectos	UNAM	Especimen preservado				05913				E. González-Soriano		1	Macho y Hembra						Sobre de celofán												19/09/1998				1998	09
IBUNAM:CNIN:OD05914			es					20	71	IBUNAM:CNIN:OD	IBUNAM	CNIN	Colección Nacional de Insectos	UNAM	Especimen preservado				05914				E. González-Soriano		1	Macho						Sobre de celofán												19/09/1998				1998	09
IBUNAM:CNIN:OD05915			es					20	71	IBUNAM:CNIN:OD	IBUNAM	CNIN	Colección Nacional de Insectos	UNAM	Especimen preservado				05915				E. González-Soriano		1	Macho						Sobre de celofán												19/09/1998				1998	09
IBUNAM:CNIN:OD05916			es					20	71	IBUNAM:CNIN:OD	IBUNAM	CNIN	Colección Nacional de Insectos	UNAM	Especimen preservado				05916				E. González-Soriano		1	Macho						Sobre de celofán												19/09/1998				1998	09
IBUNAM:CNIN:OD05917			es					20	71	IBUNAM:CNIN:OD	IBUNAM	CNIN	Colección Nacional de Insectos	UNAM	Especimen preservado				05917				E. González-Soriano		1	Macho						Sobre de celofán												19/09/1998				1998	09
IBUNAM:CNIN:OD05918			es					20	71	IBUNAM:CNIN:OD	IBUNAM	CNIN	Colección Nacional de Insectos	UNAM	Especimen preservado				05918				E. González-Soriano		1	Macho						Sobre de celofán												19/09/1998				1998	09
IBUNAM:CNIN:OD05919			es					20	71	IBUNAM:CNIN:OD	IBUNAM	CNIN	Colección Nacional de Insectos	UNAM	Especimen preservado				05919				E. González-Soriano		1	Macho						Sobre de celofán												19/09/1998				1998	09
IBUNAM:CNIN:OD05920			es					20	71	IBUNAM:CNIN:OD	IBUNAM	CNIN	Colección Nacional de Insectos	UNAM	Especimen preservado				05920				E. González-Soriano		1	Macho						Sobre de celofán												19/09/1998				1998	09
IBUNAM:CNIN:OD05921			es					20	71	IBUNAM:CNIN:OD	IBUNAM	CNIN	Colección Nacional de Insectos	UNAM	Especimen preservado				05921				E. González-Soriano		1	Macho						Sobre de celofán												19/09/1998				1998	09
IBUNAM:CNIN:OD05922			es					20	71	IBUNAM:CNIN:OD	IBUNAM	CNIN	Colección Nacional de Insectos	UNAM	Especimen preservado				05922				E. González-Soriano		1	Macho						Sobre de celofán												22/09/1998				1998	09
IBUNAM:CNIN:OD05923			es					20	71	IBUNAM:CNIN:OD	IBUNAM	CNIN	Colección Nacional de Insectos	UNAM	Especimen preservado				05923				E. González-Soriano		1	Macho						Sobre de celofán												22/09/1998				1998	09
IBUNAM:CNIN:OD05924			es					20	71	IBUNAM:CNIN:OD	IBUNAM	CNIN	Colección Nacional de Insectos	UNAM	Especimen preservado				05924				E. González-Soriano		1	Macho						Sobre de celofán												22/09/1998				1998	09
IBUNAM:CNIN:OD05925			es					20	71	IBUNAM:CNIN:OD	IBUNAM	CNIN	Colección Nacional de Insectos	UNAM	Especimen preservado				05925				E. González-Soriano		1	Macho						Sobre de celofán												20/09/1998				1998	09
IBUNAM:CNIN:OD05926			es					20	71	IBUNAM:CNIN:OD	IBUNAM	CNIN	Colección Nacional de Insectos	UNAM	Especimen preservado				05926				E. González-Soriano		1	Macho						Sobre de celofán												20/09/1998				1998	09
IBUNAM:CNIN:OD05927			es					20	71	IBUNAM:CNIN:OD	IBUNAM	CNIN	Colección Nacional de Insectos	UNAM	Especimen preservado				05927				E. González-Soriano		1	Macho						Sobre de celofán												20/09/1998				1998	09
IBUNAM:CNIN:OD05928			es					20	71	IBUNAM:CNIN:OD	IBUNAM	CNIN	Colección Nacional de Insectos	UNAM	Especimen preservado				05928				E. González-Soriano		1	Macho						Sobre de celofán												20/09/1998				1998	09
IBUNAM:CNIN:OD05929			es					20	71	IBUNAM:CNIN:OD	IBUNAM	CNIN	Colección Nacional de Insectos	UNAM	Especimen preservado				05929				E. González-Soriano		1	Macho						Sobre de celofán												20/09/1998				1998	09
IBUNAM:CNIN:OD05930			es					20	71	IBUNAM:CNIN:OD	IBUNAM	CNIN	Colección Nacional de Insectos	UNAM	Especimen preservado				05930				E. González-Soriano		1	Macho						Sobre de celofán												20/09/1998				1998	09
IBUNAM:CNIN:OD05931			es					20	71	IBUNAM:CNIN:OD	IBUNAM	CNIN	Colección Nacional de Insectos	UNAM	Especimen preservado				05931				E. González-Soriano		1	Macho						Sobre de celofán												20/09/1998				1998	09
IBUNAM:CNIN:OD05932			es					20	71	IBUNAM:CNIN:OD	IBUNAM	CNIN	Colección Nacional de Insectos	UNAM	Especimen preservado				05932				E. González-Soriano		1	Macho						Sobre de celofán												20/09/1998				1998	09
IBUNAM:CNIN:OD05933			es					20	71	IBUNAM:CNIN:OD	IBUNAM	CNIN	Colección Nacional de Insectos	UNAM	Especimen preservado				05933				E. González-Soriano		1	Macho						Sobre de celofán												21/09/1998				1998	09
IBUNAM:CNIN:OD05934			es					20	71	IBUNAM:CNIN:OD	IBUNAM	CNIN	Colección Nacional de Insectos	UNAM	Especimen preservado				05934				E. González-Soriano		1	Macho						Sobre de celofán												21/09/1998				1998	09
IBUNAM:CNIN:OD05935			es					20	71	IBUNAM:CNIN:OD	IBUNAM	CNIN	Colección Nacional de Insectos	UNAM	Especimen preservado				05935				E. González-Soriano		1	Macho						Sobre de celofán												21/09/1998				1998	09
IBUNAM:CNIN:OD05936			es					20	71	IBUNAM:CNIN:OD	IBUNAM	CNIN	Colección Nacional de Insectos	UNAM	Especimen preservado				05936				E. González-Soriano		1	Macho						Sobre de celofán												21/09/1998				1998	09
IBUNAM:CNIN:OD05937			es					20	71	IBUNAM:CNIN:OD	IBUNAM	CNIN	Colección Nacional de Insectos	UNAM	Especimen preservado				05937				E. González-Soriano		1	Macho y Hembra						Sobre de celofán												20/09/1998				1998	09
IBUNAM:CNIN:OD05938			es					20	71	IBUNAM:CNIN:OD	IBUNAM	CNIN	Colección Nacional de Insectos	UNAM	Especimen preservado				05938				E. González-Soriano		1	Macho						Sobre de celofán												20/09/1998				1998	09
IBUNAM:CNIN:OD05939			es					20	71	IBUNAM:CNIN:OD	IBUNAM	CNIN	Colección Nacional de Insectos	UNAM	Especimen preservado				05939				E. González-Soriano		1	Macho						Sobre de celofán												20/09/1998				1998	09
IBUNAM:CNIN:OD05940			es					20	71	IBUNAM:CNIN:OD	IBUNAM	CNIN	Colección Nacional de Insectos	UNAM	Especimen preservado				05940				E. González-Soriano		1	Macho						Sobre de celofán												20/09/1998				1998	09
IBUNAM:CNIN:OD05941			es					20	71	IBUNAM:CNIN:OD	IBUNAM	CNIN	Colección Nacional de Insectos	UNAM	Especimen preservado				05941				E. González-Soriano		1	Macho						Sobre de celofán												22/09/1998				1998	09
IBUNAM:CNIN:OD05942			es					20	71	IBUNAM:CNIN:OD	IBUNAM	CNIN	Colección Nacional de Insectos	UNAM	Especimen preservado				05942				E. González-Soriano		1	Macho						Sobre de celofán												22/09/1998				1998	09
IBUNAM:CNIN:OD05943			es					20	71	IBUNAM:CNIN:OD	IBUNAM	CNIN	Colección Nacional de Insectos	UNAM	Especimen preservado				05943				E. González-Soriano		1	Macho						Sobre de celofán												22/09/1998				1998	09
IBUNAM:CNIN:OD05944			es					20	71	IBUNAM:CNIN:OD	IBUNAM	CNIN	Colección Nacional de Insectos	UNAM	Especimen preservado				05944				E. González-Soriano		1	Macho						Sobre de celofán												22/09/1998				1998	09
IBUNAM:CNIN:OD05945			es					20	71	IBUNAM:CNIN:OD	IBUNAM	CNIN	Colección Nacional de Insectos	UNAM	Especimen preservado				05945				E. González-Soriano		1	Macho						Sobre de celofán												22/09/1998				1998	09
IBUNAM:CNIN:OD05946			es					20	71	IBUNAM:CNIN:OD	IBUNAM	CNIN	Colección Nacional de Insectos	UNAM	Especimen preservado				05946				E. González-Soriano		1	Macho						Sobre de celofán												22/09/1998				1998	09
IBUNAM:CNIN:OD05947			es					20	71	IBUNAM:CNIN:OD	IBUNAM	CNIN	Colección Nacional de Insectos	UNAM	Especimen preservado				05947				E. González-Soriano		1	Macho						Sobre de celofán												22/09/1998				1998	09
IBUNAM:CNIN:OD05948			es					20	71	IBUNAM:CNIN:OD	IBUNAM	CNIN	Colección Nacional de Insectos	UNAM	Especimen preservado				05948				E. González-Soriano		1	Macho y Hembra						Sobre de celofán												20/09/1998				1998	09
IBUNAM:CNIN:OD05949			es					20	71	IBUNAM:CNIN:OD	IBUNAM	CNIN	Colección Nacional de Insectos	UNAM	Especimen preservado				05949				E. González-Soriano		1	Macho y Hembra						Sobre de celofán												22/09/1998				1998	09
IBUNAM:CNIN:OD05950			es					20	71	IBUNAM:CNIN:OD	IBUNAM	CNIN	Colección Nacional de Insectos	UNAM	Especimen preservado				05950				E. González-Soriano		1	Macho						Sobre de celofán												22/09/1998				1998	09
IBUNAM:CNIN:OD05951			es					20	71	IBUNAM:CNIN:OD	IBUNAM	CNIN	Colección Nacional de Insectos	UNAM	Especimen preservado				05951				E. González-Soriano		1	Macho						Sobre de celofán												22/09/1998				1998	09
IBUNAM:CNIN:OD05952			es					20	71	IBUNAM:CNIN:OD	IBUNAM	CNIN	Colección Nacional de Insectos	UNAM	Especimen preservado				05952				E. González-Soriano		1	Macho						Sobre de celofán												22/09/1998				1998	09
IBUNAM:CNIN:OD05953			es					20	71	IBUNAM:CNIN:OD	IBUNAM	CNIN	Colección Nacional de Insectos	UNAM	Especimen preservado				05953				E. González-Soriano		1	Macho						Sobre de celofán												22/09/1998				1998	09
IBUNAM:CNIN:OD05954			es					20	71	IBUNAM:CNIN:OD	IBUNAM	CNIN	Colección Nacional de Insectos	UNAM	Especimen preservado				05954				E. González-Soriano		1	Macho y Hembra						Sobre de celofán												20/09/1998				1998	09
IBUNAM:CNIN:OD05955			es					20	71	IBUNAM:CNIN:OD	IBUNAM	CNIN	Colección Nacional de Insectos	UNAM	Especimen preservado				05955				E. González-Soriano		1	Macho						Sobre de celofán												16/10/1998				1998	10
IBUNAM:CNIN:OD05956			es					20	71	IBUNAM:CNIN:OD	IBUNAM	CNIN	Colección Nacional de Insectos	UNAM	Especimen preservado				05956				E. González-Soriano		1	Hembra						Sobre de celofán												16/10/1998				1998	10
IBUNAM:CNIN:OD05957			es					20	71	IBUNAM:CNIN:OD	IBUNAM	CNIN	Colección Nacional de Insectos	UNAM	Especimen preservado				05957				E. González-Soriano		1	Macho						Sobre de celofán												16/10/1998				1998	10
IBUNAM:CNIN:OD05958			es					20	71	IBUNAM:CNIN:OD	IBUNAM	CNIN	Colección Nacional de Insectos	UNAM	Especimen preservado				05958				E. González-Soriano		1	Macho						Sobre de celofán												16/10/1998				1998	10
IBUNAM:CNIN:OD05959			es					20	71	IBUNAM:CNIN:OD	IBUNAM	CNIN	Colección Nacional de Insectos	UNAM	Especimen preservado				05959				E. González-Soriano		1	Macho						Sobre de celofán												16/10/1998				1998	10
IBUNAM:CNIN:OD05960			es					20	71	IBUNAM:CNIN:OD	IBUNAM	CNIN	Colección Nacional de Insectos	UNAM	Especimen preservado				05960				E. González-Soriano		1	Macho						Sobre de celofán												16/10/1998				1998	10
IBUNAM:CNIN:OD05961			es					20	71	IBUNAM:CNIN:OD	IBUNAM	CNIN	Colección Nacional de Insectos	UNAM	Especimen preservado				05961				E. González-Soriano		1	Macho y Hembra						Sobre de celofán												17/10/1998				1998	10
IBUNAM:CNIN:OD05962			es					20	71	IBUNAM:CNIN:OD	IBUNAM	CNIN	Colección Nacional de Insectos	UNAM	Especimen preservado				05962				E. González-Soriano		1	Macho						Sobre de celofán												16/10/1998				1998	10
IBUNAM:CNIN:OD05963			es					20	71	IBUNAM:CNIN:OD	IBUNAM	CNIN	Colección Nacional de Insectos	UNAM	Especimen preservado				05963				E. González-Soriano		1	Macho						Sobre de celofán												16/10/1998				1998	10
IBUNAM:CNIN:OD05964			es					20	71	IBUNAM:CNIN:OD	IBUNAM	CNIN	Colección Nacional de Insectos	UNAM	Especimen preservado				05964				E. González-Soriano		1	Macho						Sobre de celofán												16/10/1998				1998	10
IBUNAM:CNIN:OD05965			es					20	71	IBUNAM:CNIN:OD	IBUNAM	CNIN	Colección Nacional de Insectos	UNAM	Especimen preservado				05965				E. González-Soriano		1	Macho						Sobre de celofán												17/10/1998				1998	10
IBUNAM:CNIN:OD05966			es					20	71	IBUNAM:CNIN:OD	IBUNAM	CNIN	Colección Nacional de Insectos	UNAM	Especimen preservado				05966				E. González-Soriano		1	Macho						Sobre de celofán												17/10/1998				1998	10
IBUNAM:CNIN:OD05967			es					20	71	IBUNAM:CNIN:OD	IBUNAM	CNIN	Colección Nacional de Insectos	UNAM	Especimen preservado				05967				E. González-Soriano		1	Macho						Sobre de celofán												17/10/1998				1998	10
IBUNAM:CNIN:OD05968			es					20	71	IBUNAM:CNIN:OD	IBUNAM	CNIN	Colección Nacional de Insectos	UNAM	Especimen preservado				05968				E. González-Soriano		1	Macho						Sobre de celofán												17/10/1998				1998	10
IBUNAM:CNIN:OD05969			es					20	71	IBUNAM:CNIN:OD	IBUNAM	CNIN	Colección Nacional de Insectos	UNAM	Especimen preservado				05969				E. González-Soriano		1	Macho						Sobre de celofán												17/10/1998				1998	10
IBUNAM:CNIN:OD05970			es					20	71	IBUNAM:CNIN:OD	IBUNAM	CNIN	Colección Nacional de Insectos	UNAM	Especimen preservado				05970				E. González-Soriano		1	Macho						Sobre de celofán												17/10/1998				1998	10
IBUNAM:CNIN:OD05971			es					20	71	IBUNAM:CNIN:OD	IBUNAM	CNIN	Colección Nacional de Insectos	UNAM	Especimen preservado				05971				E. González-Soriano		1	Macho						Sobre de celofán												17/10/1998				1998	10
IBUNAM:CNIN:OD05972			es					20	71	IBUNAM:CNIN:OD	IBUNAM	CNIN	Colección Nacional de Insectos	UNAM	Especimen preservado				05972				E. González-Soriano		1	Macho						Sobre de celofán												17/10/1998				1998	10
IBUNAM:CNIN:OD05973			es					20	71	IBUNAM:CNIN:OD	IBUNAM	CNIN	Colección Nacional de Insectos	UNAM	Especimen preservado				05973				E. González-Soriano		1	Macho						Sobre de celofán												17/10/1998				1998	10
IBUNAM:CNIN:OD05974			es					20	71	IBUNAM:CNIN:OD	IBUNAM	CNIN	Colección Nacional de Insectos	UNAM	Especimen preservado				05974				E. González-Soriano		1	Macho						Sobre de celofán												17/10/1998				1998	10
IBUNAM:CNIN:OD05975			es					20	71	IBUNAM:CNIN:OD	IBUNAM	CNIN	Colección Nacional de Insectos	UNAM	Especimen preservado				05975				E. González-Soriano		1	Macho						Sobre de celofán												17/10/1998				1998	10
IBUNAM:CNIN:OD05976			es					20	71	IBUNAM:CNIN:OD	IBUNAM	CNIN	Colección Nacional de Insectos	UNAM	Especimen preservado				05976				E. González-Soriano		1	Macho						Sobre de celofán												17/10/1998				1998	10
IBUNAM:CNIN:OD05977			es					20	71	IBUNAM:CNIN:OD	IBUNAM	CNIN	Colección Nacional de Insectos	UNAM	Especimen preservado				05977				E. González-Soriano		1	Macho						Sobre de celofán												17/10/1998				1998	10
IBUNAM:CNIN:OD05978			es					20	71	IBUNAM:CNIN:OD	IBUNAM	CNIN	Colección Nacional de Insectos	UNAM	Especimen preservado				05978				E. González-Soriano		1	Macho						Sobre de celofán												17/10/1998				1998	10
IBUNAM:CNIN:OD05979			es					20	71	IBUNAM:CNIN:OD	IBUNAM	CNIN	Colección Nacional de Insectos	UNAM	Especimen preservado				05979				E. González-Soriano		1	Macho						Sobre de celofán												17/10/1998				1998	10
IBUNAM:CNIN:OD05980			es					20	71	IBUNAM:CNIN:OD	IBUNAM	CNIN	Colección Nacional de Insectos	UNAM	Especimen preservado				05980				E. González-Soriano		1	Macho						Sobre de celofán												17/10/1998				1998	10
IBUNAM:CNIN:OD05981			es					20	71	IBUNAM:CNIN:OD	IBUNAM	CNIN	Colección Nacional de Insectos	UNAM	Especimen preservado				05981				E. González-Soriano		1	Macho						Sobre de celofán												17/10/1998				1998	10
IBUNAM:CNIN:OD05982			es					20	71	IBUNAM:CNIN:OD	IBUNAM	CNIN	Colección Nacional de Insectos	UNAM	Especimen preservado				05982				E. González-Soriano		1	Macho						Sobre de celofán												17/10/1998				1998	10
IBUNAM:CNIN:OD05983			es					20	71	IBUNAM:CNIN:OD	IBUNAM	CNIN	Colección Nacional de Insectos	UNAM	Especimen preservado				05983				E. González-Soriano		1	Macho						Sobre de celofán												17/10/1998				1998	10
IBUNAM:CNIN:OD05984			es					20	71	IBUNAM:CNIN:OD	IBUNAM	CNIN	Colección Nacional de Insectos	UNAM	Especimen preservado				05984				E. González-Soriano		1	Macho						Sobre de celofán												17/10/1998				1998	10
IBUNAM:CNIN:OD05985			es					20	71	IBUNAM:CNIN:OD	IBUNAM	CNIN	Colección Nacional de Insectos	UNAM	Especimen preservado				05985				E. González-Soriano		1	Macho						Sobre de celofán												17/10/1998				1998	10
IBUNAM:CNIN:OD05986			es					20	71	IBUNAM:CNIN:OD	IBUNAM	CNIN	Colección Nacional de Insectos	UNAM	Especimen preservado				05986				E. González-Soriano		1	Macho						Sobre de celofán												17/10/1998				1998	10
IBUNAM:CNIN:OD05987			es					20	71	IBUNAM:CNIN:OD	IBUNAM	CNIN	Colección Nacional de Insectos	UNAM	Especimen preservado				05987				E. González-Soriano		1	Macho						Sobre de celofán												17/10/1998				1998	10
IBUNAM:CNIN:OD05988			es					20	71	IBUNAM:CNIN:OD	IBUNAM	CNIN	Colección Nacional de Insectos	UNAM	Especimen preservado				05988				E. González-Soriano		1	Macho						Sobre de celofán												17/10/1998				1998	10
IBUNAM:CNIN:OD05989			es					20	71	IBUNAM:CNIN:OD	IBUNAM	CNIN	Colección Nacional de Insectos	UNAM	Especimen preservado				05989				E. González-Soriano		1	Macho						Sobre de celofán												25/03/1998				1998	03
IBUNAM:CNIN:OD05990			es					20	71	IBUNAM:CNIN:OD	IBUNAM	CNIN	Colección Nacional de Insectos	UNAM	Especimen preservado				05990				E. González-Soriano		1	Macho						Sobre de celofán												25/03/1998				1998	03
IBUNAM:CNIN:OD05991			es					20	71	IBUNAM:CNIN:OD	IBUNAM	CNIN	Colección Nacional de Insectos	UNAM	Especimen preservado				05991				E. González-Soriano		1	Macho						Sobre de celofán												25/03/1998				1998	03
IBUNAM:CNIN:OD05992			es					20	71	IBUNAM:CNIN:OD	IBUNAM	CNIN	Colección Nacional de Insectos	UNAM	Especimen preservado				05992				E. González-Soriano		1	Macho						Sobre de celofán												24/03/1998				1998	03
IBUNAM:CNIN:OD05993			es					20	71	IBUNAM:CNIN:OD	IBUNAM	CNIN	Colección Nacional de Insectos	UNAM	Especimen preservado				05993				E. González-Soriano		1	Macho						Sobre de celofán												24/03/1998				1998	03
IBUNAM:CNIN:OD05994			es					20	71	IBUNAM:CNIN:OD	IBUNAM	CNIN	Colección Nacional de Insectos	UNAM	Especimen preservado				05994				E. González-Soriano		1	Macho y Hembra						Sobre de celofán												25/03/1998				1998	03
IBUNAM:CNIN:OD05995			es					20	71	IBUNAM:CNIN:OD	IBUNAM	CNIN	Colección Nacional de Insectos	UNAM	Especimen preservado				05995				E. González-Soriano		1	Hembra						Sobre de celofán												25/03/1998				1998	03
IBUNAM:CNIN:OD05996			es					20	71	IBUNAM:CNIN:OD	IBUNAM	CNIN	Colección Nacional de Insectos	UNAM	Especimen preservado				05996				E. González-Soriano		1	Macho y Hembra						Sobre de celofán												25/03/1998				1998	03
IBUNAM:CNIN:OD05997			es					20	71	IBUNAM:CNIN:OD	IBUNAM	CNIN	Colección Nacional de Insectos	UNAM	Especimen preservado				05997				E. González-Soriano		1	Macho						Sobre de celofán												25/03/1998				1998	03
IBUNAM:CNIN:OD05998			es					20	71	IBUNAM:CNIN:OD	IBUNAM	CNIN	Colección Nacional de Insectos	UNAM	Especimen preservado				05998				E. González-Soriano		1	Macho						Sobre de celofán												25/03/1998				1998	03
IBUNAM:CNIN:OD05999			es					20	71	IBUNAM:CNIN:OD	IBUNAM	CNIN	Colección Nacional de Insectos	UNAM	Especimen preservado				05999				E. González-Soriano		1	Macho						Sobre de celofán												25/03/1998				1998	03
IBUNAM:CNIN:OD06000			es					20	71	IBUNAM:CNIN:OD	IBUNAM	CNIN	Colección Nacional de Insectos	UNAM	Especimen preservado				06000				E. González-Soriano		1	Macho						Sobre de celofán												25/03/1998				1998	03
IBUNAM:CNIN:OD06001			es					20	71	IBUNAM:CNIN:OD	IBUNAM	CNIN	Colección Nacional de Insectos	UNAM	Especimen preservado				06001				E. González-Soriano		1	Macho						Sobre de celofán												25/03/1998				1998	03
IBUNAM:CNIN:OD06002			es					20	71	IBUNAM:CNIN:OD	IBUNAM	CNIN	Colección Nacional de Insectos	UNAM	Especimen preservado				06002				E. González-Soriano		1	Macho						Sobre de celofán												25/03/1998				1998	03
IBUNAM:CNIN:OD06003			es					20	71	IBUNAM:CNIN:OD	IBUNAM	CNIN	Colección Nacional de Insectos	UNAM	Especimen preservado				06003				E. González-Soriano		1	Macho						Sobre de celofán												25/03/1998				1998	03
IBUNAM:CNIN:OD06004			es					20	71	IBUNAM:CNIN:OD	IBUNAM	CNIN	Colección Nacional de Insectos	UNAM	Especimen preservado				06004				E. González-Soriano		1	Macho						Sobre de celofán												25/03/1998				1998	03
IBUNAM:CNIN:OD06005			es					20	71	IBUNAM:CNIN:OD	IBUNAM	CNIN	Colección Nacional de Insectos	UNAM	Especimen preservado				06005				E. González-Soriano		1	Macho						Sobre de celofán												25/03/1998				1998	03
IBUNAM:CNIN:OD06006			es					20	71	IBUNAM:CNIN:OD	IBUNAM	CNIN	Colección Nacional de Insectos	UNAM	Especimen preservado				06006				E. González-Soriano		1	Macho						Sobre de celofán												25/03/1998				1998	03
IBUNAM:CNIN:OD06007			es					20	71	IBUNAM:CNIN:OD	IBUNAM	CNIN	Colección Nacional de Insectos	UNAM	Especimen preservado				06007				E. González-Soriano		1	Macho						Sobre de celofán												25/03/1998				1998	03
IBUNAM:CNIN:OD06008			es					20	71	IBUNAM:CNIN:OD	IBUNAM	CNIN	Colección Nacional de Insectos	UNAM	Especimen preservado				06008				E. González-Soriano		1	Macho y Hembra						Sobre de celofán												23/03/1998				1998	03
IBUNAM:CNIN:OD06009			es					20	71	IBUNAM:CNIN:OD	IBUNAM	CNIN	Colección Nacional de Insectos	UNAM	Especimen preservado				06009				E. González-Soriano		1	Macho						Sobre de celofán												20/04/1998				1998	04
IBUNAM:CNIN:OD06010			es					20	71	IBUNAM:CNIN:OD	IBUNAM	CNIN	Colección Nacional de Insectos	UNAM	Especimen preservado				06010				E. González-Soriano		1	Macho						Sobre de celofán												20/04/1998				1998	04
IBUNAM:CNIN:OD06011			es					20	71	IBUNAM:CNIN:OD	IBUNAM	CNIN	Colección Nacional de Insectos	UNAM	Especimen preservado				06011				E. González-Soriano		1	Macho						Sobre de celofán												20/04/1998				1998	04
IBUNAM:CNIN:OD06012			es					20	71	IBUNAM:CNIN:OD	IBUNAM	CNIN	Colección Nacional de Insectos	UNAM	Especimen preservado				06012				E. González-Soriano		1	Macho						Sobre de celofán												20/04/1998				1998	04
IBUNAM:CNIN:OD06013			es					20	71	IBUNAM:CNIN:OD	IBUNAM	CNIN	Colección Nacional de Insectos	UNAM	Especimen preservado				06013				E. González-Soriano		1	Macho						Sobre de celofán												20/04/1998				1998	04
IBUNAM:CNIN:OD06014			es					20	71	IBUNAM:CNIN:OD	IBUNAM	CNIN	Colección Nacional de Insectos	UNAM	Especimen preservado				06014				E. González-Soriano		1	Macho						Sobre de celofán												20/04/1998				1998	04
IBUNAM:CNIN:OD06015			es					20	71	IBUNAM:CNIN:OD	IBUNAM	CNIN	Colección Nacional de Insectos	UNAM	Especimen preservado				06015				E. González-Soriano		1	Macho						Sobre de celofán												20/04/1998				1998	04
IBUNAM:CNIN:OD06016			es					20	71	IBUNAM:CNIN:OD	IBUNAM	CNIN	Colección Nacional de Insectos	UNAM	Especimen preservado				06016				E. González-Soriano		1	Macho						Sobre de celofán												20/04/1998				1998	04
IBUNAM:CNIN:OD06017			es					20	71	IBUNAM:CNIN:OD	IBUNAM	CNIN	Colección Nacional de Insectos	UNAM	Especimen preservado				06017				E. González-Soriano		1	Macho y Hembra						Sobre de celofán												20/04/1998				1998	04
IBUNAM:CNIN:OD06018			es					20	71	IBUNAM:CNIN:OD	IBUNAM	CNIN	Colección Nacional de Insectos	UNAM	Especimen preservado				06018				E. González-Soriano		1	Hembra						Sobre de celofán												20/04/1998				1998	04
IBUNAM:CNIN:OD06019			es					20	71	IBUNAM:CNIN:OD	IBUNAM	CNIN	Colección Nacional de Insectos	UNAM	Especimen preservado				06019				E. González-Soriano		1	Macho						Sobre de celofán												21/04/1998				1998	04
IBUNAM:CNIN:OD06020			es					20	71	IBUNAM:CNIN:OD	IBUNAM	CNIN	Colección Nacional de Insectos	UNAM	Especimen preservado				06020				E. González-Soriano		1	Macho						Sobre de celofán												21/04/1998				1998	04
IBUNAM:CNIN:OD06021			es					20	71	IBUNAM:CNIN:OD	IBUNAM	CNIN	Colección Nacional de Insectos	UNAM	Especimen preservado				06021				E. González-Soriano		1	Hembra						Sobre de celofán												20/04/1998				1998	04
IBUNAM:CNIN:OD06022			es					20	71	IBUNAM:CNIN:OD	IBUNAM	CNIN	Colección Nacional de Insectos	UNAM	Especimen preservado				06022				E. González-Soriano		1	Hembra						Sobre de celofán												20/04/1998				1998	04
IBUNAM:CNIN:OD06023			es					20	71	IBUNAM:CNIN:OD	IBUNAM	CNIN	Colección Nacional de Insectos	UNAM	Especimen preservado				06023				E. González-Soriano		1	Hembra						Sobre de celofán												20/04/1998				1998	04
IBUNAM:CNIN:OD06024			es					20	71	IBUNAM:CNIN:OD	IBUNAM	CNIN	Colección Nacional de Insectos	UNAM	Especimen preservado				06024				E. González-Soriano		1	Macho						Sobre de celofán												25/03/1998				1998	03
IBUNAM:CNIN:OD06025			es					20	71	IBUNAM:CNIN:OD	IBUNAM	CNIN	Colección Nacional de Insectos	UNAM	Especimen preservado				06025				E. González-Soriano		1	Hembra						Sobre de celofán												25/03/1998				1998	03
IBUNAM:CNIN:OD06026			es					20	71	IBUNAM:CNIN:OD	IBUNAM	CNIN	Colección Nacional de Insectos	UNAM	Especimen preservado				06026				E. González-Soriano		1	Macho y Hembra						Sobre de celofán												25/03/1998				1998	03
IBUNAM:CNIN:OD06027			es					20	71	IBUNAM:CNIN:OD	IBUNAM	CNIN	Colección Nacional de Insectos	UNAM	Especimen preservado				06027				E. González-Soriano		1	Macho						Sobre de celofán												25/03/1998				1998	03
IBUNAM:CNIN:OD06028			es					20	71	IBUNAM:CNIN:OD	IBUNAM	CNIN	Colección Nacional de Insectos	UNAM	Especimen preservado				06028				E. González-Soriano		1	Macho y Hembra						Sobre de celofán												25/03/1998				1998	03
IBUNAM:CNIN:OD06029			es					20	71	IBUNAM:CNIN:OD	IBUNAM	CNIN	Colección Nacional de Insectos	UNAM	Especimen preservado				06029				E. González-Soriano		1	Macho						Sobre de celofán												23/03/1998				1998	03
IBUNAM:CNIN:OD06030			es					20	71	IBUNAM:CNIN:OD	IBUNAM	CNIN	Colección Nacional de Insectos	UNAM	Especimen preservado				06030				E. González-Soriano		1	Macho						Sobre de celofán												23/03/1998				1998	03
IBUNAM:CNIN:OD06031			es					20	71	IBUNAM:CNIN:OD	IBUNAM	CNIN	Colección Nacional de Insectos	UNAM	Especimen preservado				06031				E. González-Soriano		1	Macho						Sobre de celofán												23/03/1998				1998	03
IBUNAM:CNIN:OD06032			es					20	71	IBUNAM:CNIN:OD	IBUNAM	CNIN	Colección Nacional de Insectos	UNAM	Especimen preservado				06032				A. Morales		1	Macho						Sobre de celofán												21/02/1998				1998	02
IBUNAM:CNIN:OD06033			es					20	71	IBUNAM:CNIN:OD	IBUNAM	CNIN	Colección Nacional de Insectos	UNAM	Especimen preservado				06033				E. González-Soriano		1	Macho						Sobre de celofán												20/08/1998				1998	08
IBUNAM:CNIN:OD06034			es					20	71	IBUNAM:CNIN:OD	IBUNAM	CNIN	Colección Nacional de Insectos	UNAM	Especimen preservado				06034				E. González-Soriano		1	Macho						Sobre de celofán												26/01/1998				1998	01
IBUNAM:CNIN:OD06035			es					20	71	IBUNAM:CNIN:OD	IBUNAM	CNIN	Colección Nacional de Insectos	UNAM	Especimen preservado				06035				E. González-Soriano		1	Macho						Sobre de celofán												26/01/1998				1998	01
IBUNAM:CNIN:OD06036			es					20	71	IBUNAM:CNIN:OD	IBUNAM	CNIN	Colección Nacional de Insectos	UNAM	Especimen preservado				06036				E. González y N. Sandoval		1	Macho						Sobre de celofán												22/01/1998				1998	01
IBUNAM:CNIN:OD06037			es					20	71	IBUNAM:CNIN:OD	IBUNAM	CNIN	Colección Nacional de Insectos	UNAM	Especimen preservado				06037				E. González y N. Sandoval		1	Macho						Sobre de celofán												22/01/1998				1998	01
IBUNAM:CNIN:OD06038			es					20	71	IBUNAM:CNIN:OD	IBUNAM	CNIN	Colección Nacional de Insectos	UNAM	Especimen preservado				06038				E. González-Soriano		1	Macho						Sobre de celofán												24/11/1997				1997	11
IBUNAM:CNIN:OD06039			es					20	71	IBUNAM:CNIN:OD	IBUNAM	CNIN	Colección Nacional de Insectos	UNAM	Especimen preservado				06039				E. González-Soriano		1	Macho						Sobre de celofán												24/11/1997				1997	11
IBUNAM:CNIN:OD06040			es					20	71	IBUNAM:CNIN:OD	IBUNAM	CNIN	Colección Nacional de Insectos	UNAM	Especimen preservado				06040				E. González-Soriano		1	Macho						Sobre de celofán												24/11/1997				1997	11
IBUNAM:CNIN:OD06041			es					20	71	IBUNAM:CNIN:OD	IBUNAM	CNIN	Colección Nacional de Insectos	UNAM	Especimen preservado				06041				E. González-Soriano		1	Macho						Sobre de celofán												23/11/1997				1997	11
IBUNAM:CNIN:OD06042			es					20	71	IBUNAM:CNIN:OD	IBUNAM	CNIN	Colección Nacional de Insectos	UNAM	Especimen preservado				06042				E. González y A. Morales		1	Macho						Sobre de celofán												19/06/1998				1998	06
IBUNAM:CNIN:OD06043			es					20	71	IBUNAM:CNIN:OD	IBUNAM	CNIN	Colección Nacional de Insectos	UNAM	Especimen preservado				06043				E. González-Soriano		1	Macho y Hembra						Sobre de celofán												21/06/1998				1998	06
IBUNAM:CNIN:OD06044			es					20	71	IBUNAM:CNIN:OD	IBUNAM	CNIN	Colección Nacional de Insectos	UNAM	Especimen preservado				06044				E. González-Soriano		1	Macho						Sobre de celofán												21/06/1998				1998	06
IBUNAM:CNIN:OD06045			es					20	71	IBUNAM:CNIN:OD	IBUNAM	CNIN	Colección Nacional de Insectos	UNAM	Especimen preservado				06045				E. González-Soriano		1	Macho						Sobre de celofán												23/06/1998				1998	06
IBUNAM:CNIN:OD06046			es					20	71	IBUNAM:CNIN:OD	IBUNAM	CNIN	Colección Nacional de Insectos	UNAM	Especimen preservado				06046				E. González-Soriano		1	Macho						Sobre de celofán												20/08/1998				1998	08
IBUNAM:CNIN:OD06047			es					20	71	IBUNAM:CNIN:OD	IBUNAM	CNIN	Colección Nacional de Insectos	UNAM	Especimen preservado				06047				E. González-Soriano		1	Macho						Sobre de celofán												20/08/1998				1998	08
IBUNAM:CNIN:OD06048			es					20	71	IBUNAM:CNIN:OD	IBUNAM	CNIN	Colección Nacional de Insectos	UNAM	Especimen preservado				06048				E. González-Soriano		1	Macho						Sobre de celofán												20/08/1998				1998	08
IBUNAM:CNIN:OD06049			es					20	71	IBUNAM:CNIN:OD	IBUNAM	CNIN	Colección Nacional de Insectos	UNAM	Especimen preservado				06049				E. González-Soriano		1	Macho						Sobre de celofán												21/08/1998				1998	08
IBUNAM:CNIN:OD06050			es					20	71	IBUNAM:CNIN:OD	IBUNAM	CNIN	Colección Nacional de Insectos	UNAM	Especimen preservado				06050				E. González-Soriano		1	Macho						Sobre de celofán												21/08/1998				1998	08
IBUNAM:CNIN:OD06051			es					20	71	IBUNAM:CNIN:OD	IBUNAM	CNIN	Colección Nacional de Insectos	UNAM	Especimen preservado				06051				E. González-Soriano		1	Macho						Sobre de celofán												21/08/1998				1998	08
IBUNAM:CNIN:OD06052			es					20	71	IBUNAM:CNIN:OD	IBUNAM	CNIN	Colección Nacional de Insectos	UNAM	Especimen preservado				06052				E. González-Soriano		1	Macho						Sobre de celofán												23/05/1998				1998	05
IBUNAM:CNIN:OD06053			es					20	71	IBUNAM:CNIN:OD	IBUNAM	CNIN	Colección Nacional de Insectos	UNAM	Especimen preservado				06053				E. González-Soriano		1	Macho						Sobre de celofán												20/04/1998				1998	04
IBUNAM:CNIN:OD06054			es					20	71	IBUNAM:CNIN:OD	IBUNAM	CNIN	Colección Nacional de Insectos	UNAM	Especimen preservado				06054				E. González-Soriano		1	Macho						Sobre de celofán												20/04/1998				1998	04
IBUNAM:CNIN:OD06055			es					20	71	IBUNAM:CNIN:OD	IBUNAM	CNIN	Colección Nacional de Insectos	UNAM	Especimen preservado				06055				E. González-Soriano		1	Macho y Hembra						Sobre de celofán												20/04/1998				1998	04
IBUNAM:CNIN:OD06056			es					20	71	IBUNAM:CNIN:OD	IBUNAM	CNIN	Colección Nacional de Insectos	UNAM	Especimen preservado				06056				E. González-Soriano		1	Macho y Hembra						Sobre de celofán												25/05/1998				1998	05
IBUNAM:CNIN:OD06057			es					20	71	IBUNAM:CNIN:OD	IBUNAM	CNIN	Colección Nacional de Insectos	UNAM	Especimen preservado				06057				E. González-Soriano		1	Macho						Sobre de celofán												25/05/1998				1998	05
IBUNAM:CNIN:OD06058			es					20	71	IBUNAM:CNIN:OD	IBUNAM	CNIN	Colección Nacional de Insectos	UNAM	Especimen preservado				06058				E. González-Soriano		1	Macho y Hembra						Sobre de celofán												25/03/1998				1998	03
IBUNAM:CNIN:OD06059			es					20	71	IBUNAM:CNIN:OD	IBUNAM	CNIN	Colección Nacional de Insectos	UNAM	Especimen preservado				06059				E. González-Soriano		1	Macho						Sobre de celofán												23/03/1998				1998	03
IBUNAM:CNIN:OD06060			es					20	71	IBUNAM:CNIN:OD	IBUNAM	CNIN	Colección Nacional de Insectos	UNAM	Especimen preservado				06060				E. González-Soriano		1	Macho						Sobre de celofán												23/03/1998				1998	03
IBUNAM:CNIN:OD06061			es					20	71	IBUNAM:CNIN:OD	IBUNAM	CNIN	Colección Nacional de Insectos	UNAM	Especimen preservado				06061				E. González-Soriano		1	Macho						Sobre de celofán												21/06/1998				1998	06
IBUNAM:CNIN:OD06062			es					20	71	IBUNAM:CNIN:OD	IBUNAM	CNIN	Colección Nacional de Insectos	UNAM	Especimen preservado				06062				E. González y A. Morales		1	Macho						Sobre de celofán												19/06/1998				1998	06
IBUNAM:CNIN:OD06063			es					20	71	IBUNAM:CNIN:OD	IBUNAM	CNIN	Colección Nacional de Insectos	UNAM	Especimen preservado				06063				E. González y A. Morales		1	Macho						Sobre de celofán												19/06/1998				1998	06
IBUNAM:CNIN:OD06064			es					20	71	IBUNAM:CNIN:OD	IBUNAM	CNIN	Colección Nacional de Insectos	UNAM	Especimen preservado				06064				E. González y A. Morales		1	Macho						Sobre de celofán												19/06/1998				1998	06
IBUNAM:CNIN:OD06065			es					20	71	IBUNAM:CNIN:OD	IBUNAM	CNIN	Colección Nacional de Insectos	UNAM	Especimen preservado				06065				E. González y A. Morales		1	Hembra						Sobre de celofán												19/06/1998				1998	06
IBUNAM:CNIN:OD06066			es					20	71	IBUNAM:CNIN:OD	IBUNAM	CNIN	Colección Nacional de Insectos	UNAM	Especimen preservado				06066				E. González y A. Morales		1	Hembra						Sobre de celofán												19/06/1998				1998	06
IBUNAM:CNIN:OD06067			es					20	71	IBUNAM:CNIN:OD	IBUNAM	CNIN	Colección Nacional de Insectos	UNAM	Especimen preservado				06067				E. González y A. Morales		1	Macho						Sobre de celofán												19/06/1998				1998	06
IBUNAM:CNIN:OD06068			es					20	71	IBUNAM:CNIN:OD	IBUNAM	CNIN	Colección Nacional de Insectos	UNAM	Especimen preservado				06068				E. González y A. Morales		1	Macho						Sobre de celofán												19/06/1998				1998	06
IBUNAM:CNIN:OD06069			es					20	71	IBUNAM:CNIN:OD	IBUNAM	CNIN	Colección Nacional de Insectos	UNAM	Especimen preservado				06069				E. González y A. Morales		1	Macho						Sobre de celofán												19/06/1998				1998	06
IBUNAM:CNIN:OD06070			es					20	71	IBUNAM:CNIN:OD	IBUNAM	CNIN	Colección Nacional de Insectos	UNAM	Especimen preservado				06070				E. González-Soriano		1	Hembra						Sobre de celofán												20/06/1998				1998	06
IBUNAM:CNIN:OD06071			es					20	71	IBUNAM:CNIN:OD	IBUNAM	CNIN	Colección Nacional de Insectos	UNAM	Especimen preservado				06071				E. González-Soriano		1	Macho						Sobre de celofán												20/06/1998				1998	06
IBUNAM:CNIN:OD06072			es					20	71	IBUNAM:CNIN:OD	IBUNAM	CNIN	Colección Nacional de Insectos	UNAM	Especimen preservado				06072				E. González-Soriano		1	Macho						Sobre de celofán												20/06/1998				1998	06
IBUNAM:CNIN:OD06073			es					20	71	IBUNAM:CNIN:OD	IBUNAM	CNIN	Colección Nacional de Insectos	UNAM	Especimen preservado				06073				E. González-Soriano		1	Macho						Sobre de celofán												20/06/1998				1998	06
IBUNAM:CNIN:OD06074			es					20	71	IBUNAM:CNIN:OD	IBUNAM	CNIN	Colección Nacional de Insectos	UNAM	Especimen preservado				06074				A. Morales		1	Macho						Sobre de celofán												19/07/1998				1998	07
IBUNAM:CNIN:OD06075			es					20	71	IBUNAM:CNIN:OD	IBUNAM	CNIN	Colección Nacional de Insectos	UNAM	Especimen preservado				06075				N. Sandoval y A. Morales		1	Macho						Sobre de celofán												23/07/1998				1998	07
IBUNAM:CNIN:OD06105			es					20	71	IBUNAM:CNIN:OD	IBUNAM	CNIN	Colección Nacional de Insectos	UNAM	Especimen preservado				06105				E. González y A. Morales		1	Macho						Sobre de celofán												19/06/1998				1998	06
IBUNAM:CNIN:OD06106			es					20	71	IBUNAM:CNIN:OD	IBUNAM	CNIN	Colección Nacional de Insectos	UNAM	Especimen preservado				06106				E. González y A. Morales		1	Macho						Sobre de celofán												19/06/1998				1998	06
IBUNAM:CNIN:OD06107			es					20	71	IBUNAM:CNIN:OD	IBUNAM	CNIN	Colección Nacional de Insectos	UNAM	Especimen preservado				06107				E. González y A. Morales		1	Hembra						Sobre de celofán												19/06/1998				1998	06
IBUNAM:CNIN:OD06108			es					20	71	IBUNAM:CNIN:OD	IBUNAM	CNIN	Colección Nacional de Insectos	UNAM	Especimen preservado				06108				E. González-Soriano		1	Macho						Sobre de celofán												23/06/1998				1998	06
IBUNAM:CNIN:OD06109			es					20	71	IBUNAM:CNIN:OD	IBUNAM	CNIN	Colección Nacional de Insectos	UNAM	Especimen preservado				06109				E. González-Soriano		1	Macho						Sobre de celofán												25/03/1998				1998	03
IBUNAM:CNIN:OD06110			es					20	71	IBUNAM:CNIN:OD	IBUNAM	CNIN	Colección Nacional de Insectos	UNAM	Especimen preservado				06110				E. González-Soriano		1	Macho						Sobre de celofán												25/03/1998				1998	03
IBUNAM:CNIN:OD06111			es					20	71	IBUNAM:CNIN:OD	IBUNAM	CNIN	Colección Nacional de Insectos	UNAM	Especimen preservado				06111				E. González-Soriano		1	Macho						Sobre de celofán												23/03/1998				1998	03
IBUNAM:CNIN:OD06112			es					20	71	IBUNAM:CNIN:OD	IBUNAM	CNIN	Colección Nacional de Insectos	UNAM	Especimen preservado				06112				E. González-Soriano		1	Macho						Sobre de celofán												24/03/1998				1998	03
IBUNAM:CNIN:OD06113			es					20	71	IBUNAM:CNIN:OD	IBUNAM	CNIN	Colección Nacional de Insectos	UNAM	Especimen preservado				06113				E. González-Soriano		1	Macho						Sobre de celofán												24/03/1998				1998	03
IBUNAM:CNIN:OD06114			es					20	71	IBUNAM:CNIN:OD	IBUNAM	CNIN	Colección Nacional de Insectos	UNAM	Especimen preservado				06114				E. González-Soriano		1	Macho						Sobre de celofán												24/03/1998				1998	03
IBUNAM:CNIN:OD06115			es					20	71	IBUNAM:CNIN:OD	IBUNAM	CNIN	Colección Nacional de Insectos	UNAM	Especimen preservado				06115				E. González-Soriano		1	Macho						Sobre de celofán												25/03/1998				1998	03
IBUNAM:CNIN:OD06116			es					20	71	IBUNAM:CNIN:OD	IBUNAM	CNIN	Colección Nacional de Insectos	UNAM	Especimen preservado				06116				E. González-Soriano		1	Hembra						Sobre de celofán												25/03/1998				1998	03
IBUNAM:CNIN:OD06117			es					20	71	IBUNAM:CNIN:OD	IBUNAM	CNIN	Colección Nacional de Insectos	UNAM	Especimen preservado				06117				E. González-Soriano		1	Macho						Sobre de celofán												24/03/1998				1998	03
IBUNAM:CNIN:OD06118			es					20	71	IBUNAM:CNIN:OD	IBUNAM	CNIN	Colección Nacional de Insectos	UNAM	Especimen preservado				06118				E. González-Soriano		1	Hembra						Sobre de celofán												24/03/1998				1998	03
IBUNAM:CNIN:OD06119			es					20	71	IBUNAM:CNIN:OD	IBUNAM	CNIN	Colección Nacional de Insectos	UNAM	Especimen preservado				06119				E. González-Soriano		1	Macho						Sobre de celofán												20/06/1998				1998	06
IBUNAM:CNIN:OD06120			es					20	71	IBUNAM:CNIN:OD	IBUNAM	CNIN	Colección Nacional de Insectos	UNAM	Especimen preservado				06120				E. González-Soriano		1	Macho						Sobre de celofán												19/07/1998				1998	07
IBUNAM:CNIN:OD06121			es					20	71	IBUNAM:CNIN:OD	IBUNAM	CNIN	Colección Nacional de Insectos	UNAM	Especimen preservado				06121				E. González-Soriano		1	Macho y Hembra						Sobre de celofán												26/01/1998				1998	01
IBUNAM:CNIN:OD06122			es					20	71	IBUNAM:CNIN:OD	IBUNAM	CNIN	Colección Nacional de Insectos	UNAM	Especimen preservado				06122				E. González-Soriano		1	Macho						Sobre de celofán												21/06/1998				1998	06
IBUNAM:CNIN:OD06123			es					20	71	IBUNAM:CNIN:OD	IBUNAM	CNIN	Colección Nacional de Insectos	UNAM	Especimen preservado				06123				E. González-Soriano		1	Macho						Sobre de celofán												21/06/1998				1998	06
IBUNAM:CNIN:OD06124			es					20	71	IBUNAM:CNIN:OD	IBUNAM	CNIN	Colección Nacional de Insectos	UNAM	Especimen preservado				06124				E. González y A. Morales		1	Macho y Hembra						Sobre de celofán												19/06/1998				1998	06
IBUNAM:CNIN:OD06125			es					20	71	IBUNAM:CNIN:OD	IBUNAM	CNIN	Colección Nacional de Insectos	UNAM	Especimen preservado				06125				E. González y A. Morales		1	Macho						Sobre de celofán												19/06/1998				1998	06
IBUNAM:CNIN:OD06126			es					20	71	IBUNAM:CNIN:OD	IBUNAM	CNIN	Colección Nacional de Insectos	UNAM	Especimen preservado				06126				E. González y A. Morales		1	Macho						Sobre de celofán												19/06/1998				1998	06
IBUNAM:CNIN:OD06127			es					20	71	IBUNAM:CNIN:OD	IBUNAM	CNIN	Colección Nacional de Insectos	UNAM	Especimen preservado				06127				E. González-Soriano		1	Macho						Sobre de celofán												22/06/1998				1998	06
IBUNAM:CNIN:OD06128			es					20	71	IBUNAM:CNIN:OD	IBUNAM	CNIN	Colección Nacional de Insectos	UNAM	Especimen preservado				06128				E. González-Soriano		1	Macho						Sobre de celofán												23/06/1998				1998	06
IBUNAM:CNIN:OD06129			es					20	71	IBUNAM:CNIN:OD	IBUNAM	CNIN	Colección Nacional de Insectos	UNAM	Especimen preservado				06129				E. González-Soriano		1	Macho						Sobre de celofán												23/06/1998				1998	06
IBUNAM:CNIN:OD06130			es					20	71	IBUNAM:CNIN:OD	IBUNAM	CNIN	Colección Nacional de Insectos	UNAM	Especimen preservado				06130				E. González y N. Sandoval		1	Macho						Sobre de celofán												21/05/1998				1998	05
IBUNAM:CNIN:OD06131			es					20	71	IBUNAM:CNIN:OD	IBUNAM	CNIN	Colección Nacional de Insectos	UNAM	Especimen preservado				06131				E. González-Soriano		1	Macho						Sobre de celofán												20/08/1998				1998	08
IBUNAM:CNIN:OD06132			es					20	71	IBUNAM:CNIN:OD	IBUNAM	CNIN	Colección Nacional de Insectos	UNAM	Especimen preservado				06132				E. González-Soriano		1	Macho						Sobre de celofán												20/08/1998				1998	08
IBUNAM:CNIN:OD06133			es					20	71	IBUNAM:CNIN:OD	IBUNAM	CNIN	Colección Nacional de Insectos	UNAM	Especimen preservado				06133				E. González-Soriano		1	Macho						Sobre de celofán												24/03/1998				1998	03
IBUNAM:CNIN:OD06134			es					20	71	IBUNAM:CNIN:OD	IBUNAM	CNIN	Colección Nacional de Insectos	UNAM	Especimen preservado				06134				E. González-Soriano		1	Macho						Sobre de celofán												24/03/1998				1998	03
IBUNAM:CNIN:OD06135			es					20	71	IBUNAM:CNIN:OD	IBUNAM	CNIN	Colección Nacional de Insectos	UNAM	Especimen preservado				06135				E. González-Soriano		1	Macho						Sobre de celofán												24/03/1998				1998	03
IBUNAM:CNIN:OD06136			es					20	71	IBUNAM:CNIN:OD	IBUNAM	CNIN	Colección Nacional de Insectos	UNAM	Especimen preservado				06136				E. González-Soriano		1	Macho						Sobre de celofán												24/03/1998				1998	03
IBUNAM:CNIN:OD06137			es					20	71	IBUNAM:CNIN:OD	IBUNAM	CNIN	Colección Nacional de Insectos	UNAM	Especimen preservado				06137				E. González-Soriano		1	Macho y Hembra						Sobre de celofán												25/05/1998				1998	05
IBUNAM:CNIN:OD06138			es					20	71	IBUNAM:CNIN:OD	IBUNAM	CNIN	Colección Nacional de Insectos	UNAM	Especimen preservado				06138				E. González-Soriano		1	Macho						Sobre de celofán												25/05/1998				1998	05
IBUNAM:CNIN:OD06139			es					20	71	IBUNAM:CNIN:OD	IBUNAM	CNIN	Colección Nacional de Insectos	UNAM	Especimen preservado				06139				E. González-Soriano		1	Macho						Sobre de celofán												25/05/1998				1998	05
IBUNAM:CNIN:OD06140			es					20	71	IBUNAM:CNIN:OD	IBUNAM	CNIN	Colección Nacional de Insectos	UNAM	Especimen preservado				06140				E. González-Soriano		1	Macho						Sobre de celofán												25/05/1998				1998	05
IBUNAM:CNIN:OD06141			es					20	71	IBUNAM:CNIN:OD	IBUNAM	CNIN	Colección Nacional de Insectos	UNAM	Especimen preservado				06141				E. González-Soriano		1	Hembra						Sobre de celofán												22/05/1998				1998	05
IBUNAM:CNIN:OD06142			es					20	71	IBUNAM:CNIN:OD	IBUNAM	CNIN	Colección Nacional de Insectos	UNAM	Especimen preservado				06142				E. González-Soriano		1	Macho						Sobre de celofán												24/05/1998				1998	05
IBUNAM:CNIN:OD06143			es					20	71	IBUNAM:CNIN:OD	IBUNAM	CNIN	Colección Nacional de Insectos	UNAM	Especimen preservado				06143				E. González-Soriano		1	Macho						Sobre de celofán												24/05/1998				1998	05
IBUNAM:CNIN:OD06144			es					20	71	IBUNAM:CNIN:OD	IBUNAM	CNIN	Colección Nacional de Insectos	UNAM	Especimen preservado				06144				E. González-Soriano		1	Macho						Sobre de celofán												24/05/1998				1998	05
IBUNAM:CNIN:OD06145			es					20	71	IBUNAM:CNIN:OD	IBUNAM	CNIN	Colección Nacional de Insectos	UNAM	Especimen preservado				06145				E. González-Soriano		1	Macho						Sobre de celofán												21/09/1998				1998	09
IBUNAM:CNIN:OD06146			es					20	71	IBUNAM:CNIN:OD	IBUNAM	CNIN	Colección Nacional de Insectos	UNAM	Especimen preservado				06146				E. González-Soriano		1	Macho						Sobre de celofán												20/09/1998				1998	09
IBUNAM:CNIN:OD06147			es					20	71	IBUNAM:CNIN:OD	IBUNAM	CNIN	Colección Nacional de Insectos	UNAM	Especimen preservado				06147				E. González-Soriano		1	Macho						Sobre de celofán												25/03/1998				1998	03
IBUNAM:CNIN:OD06148			es					20	71	IBUNAM:CNIN:OD	IBUNAM	CNIN	Colección Nacional de Insectos	UNAM	Especimen preservado				06148				E. González-Soriano		1	Macho						Sobre de celofán												22/04/1998				1998	04
IBUNAM:CNIN:OD06149			es					20	71	IBUNAM:CNIN:OD	IBUNAM	CNIN	Colección Nacional de Insectos	UNAM	Especimen preservado				06149				E. González-Soriano		1	Macho						Sobre de celofán												20/08/1998				1998	08
IBUNAM:CNIN:OD06150			es					20	71	IBUNAM:CNIN:OD	IBUNAM	CNIN	Colección Nacional de Insectos	UNAM	Especimen preservado				06150				E. González-Soriano		1	Hembra						Sobre de celofán												23/11/1997				1997	11
IBUNAM:CNIN:OD06151			es					20	71	IBUNAM:CNIN:OD	IBUNAM	CNIN	Colección Nacional de Insectos	UNAM	Especimen preservado				06151				E. González y A. Soria		1	Macho						Sobre de celofán												20/07/1998				1998	07
IBUNAM:CNIN:OD06152			es					20	71	IBUNAM:CNIN:OD	IBUNAM	CNIN	Colección Nacional de Insectos	UNAM	Especimen preservado				06152				E. González y A. Soria		1	Macho						Sobre de celofán												20/07/1998				1998	07
IBUNAM:CNIN:OD06153			es					20	71	IBUNAM:CNIN:OD	IBUNAM	CNIN	Colección Nacional de Insectos	UNAM	Especimen preservado				06153				E. González-Soriano		1	Hembra						Sobre de celofán												21/06/1998				1998	06
IBUNAM:CNIN:OD06154			es					20	71	IBUNAM:CNIN:OD	IBUNAM	CNIN	Colección Nacional de Insectos	UNAM	Especimen preservado				06154				E. González-Soriano		1	Hembra						Sobre de celofán												21/04/1998				1998	04
IBUNAM:CNIN:OD06155			es					20	71	IBUNAM:CNIN:OD	IBUNAM	CNIN	Colección Nacional de Insectos	UNAM	Especimen preservado				06155				E. González-Soriano		1	Macho y Hembra						Sobre de celofán												24/03/1998				1998	03
IBUNAM:CNIN:OD06156			es					20	71	IBUNAM:CNIN:OD	IBUNAM	CNIN	Colección Nacional de Insectos	UNAM	Especimen preservado				06156				E. González-Soriano		1	Hembra						Sobre de celofán												22/04/1998				1998	04
IBUNAM:CNIN:OD06157			es					20	71	IBUNAM:CNIN:OD	IBUNAM	CNIN	Colección Nacional de Insectos	UNAM	Especimen preservado				06157				E. González y N. Sandoval		1	Macho						Sobre de celofán												22/01/1998				1998	01
IBUNAM:CNIN:OD06158			es					20	71	IBUNAM:CNIN:OD	IBUNAM	CNIN	Colección Nacional de Insectos	UNAM	Especimen preservado				06158				E. González-Soriano		1	Hembra						Sobre de celofán												24/03/1998				1998	03
IBUNAM:CNIN:OD06159			es					20	71	IBUNAM:CNIN:OD	IBUNAM	CNIN	Colección Nacional de Insectos	UNAM	Especimen preservado				06159				E. González y N. Sandoval		1	Hembra						Sobre de celofán												21/05/1998				1998	05
IBUNAM:CNIN:OD06160			es					20	71	IBUNAM:CNIN:OD	IBUNAM	CNIN	Colección Nacional de Insectos	UNAM	Especimen preservado				06160				E. González y N. Sandoval		1	Hembra						Sobre de celofán												21/05/1998				1998	05
IBUNAM:CNIN:OD06161			es					20	71	IBUNAM:CNIN:OD	IBUNAM	CNIN	Colección Nacional de Insectos	UNAM	Especimen preservado				06161				E. González-Soriano		1	Hembra						Sobre de celofán												21/04/1998				1998	04
[truncated: 106 more columns]
